# Supplementary material for: A bibliometric analysis of IL-35 research from 2009 to 2018
Source: PeerJ. 2019 Oct 30;7:e7992. doi: 10.7717/peerj.7992 (PMC6825408; doi:10.7717/peerj.7992)
Supplement: Supplemental Information 1 [file peerj-07-7992-s001.zip]

Archive with 2 entries (1 files):
- raw data/download_35wos1-416.txt
- raw data/
