# Supplementary material for: A bibliometric analysis of IL-35 research from 2009 to 2018
Source: PeerJ. 2019 Oct 30;7:e7992. doi: 10.7717/peerj.7992 (PMC6825408; doi:10.7717/peerj.7992)
Supplement: Supplemental Information 1 [file peerj-07-7992-s001.zip › raw data/download_35wos1-416.txt]

FN Clarivate Analytics Web of Science
VR 1.0
PT J
AU Hao, SN
   Chen, X
   Wang, F
   Shao, QQ
   Liu, J
   Zhao, H
   Yuan, C
   Ren, HX
   Mao, HT
AF Hao, Shengnan
   Chen, Xi
   Wang, Fang
   Shao, Qianqian
   Liu, Jia
   Zhao, Hui
   Yuan, Chao
   Ren, Hanxiao
   Mao, Haiting
TI Breast cancer cell-derived IL-35 promotes tumor progression via
   induction of IL-35-producing induced regulatory T cells
SO CARCINOGENESIS
LA English
DT Article
ID B-CELLS; IMMUNE-SYSTEM; SUPPRESSION; STATISTICS; EXPRESSION; AUTOIMMUNE;
   CYTOKINE; SURVIVAL; IL-10; ROLES
AB Interleukin 35 (IL-35) is a potent immunosuppressive cytokine, consisting of an Epstein-Barr virus-induced gene 3 (EBI3) subunit and a p35 subunit. IL-35 is mainly produced by regulatory T and regulatory B cells, and plays a crucial role in the development and prevention of infectious and autoimmune diseases. However, the effect of IL-35 in malignant disease is not well understood. In this study, we demonstrated that breast cancer cells (BCCs) also expressed and secreted IL-35 and higher level of IL-35 in BCCs was closely associated with poor prognosis of patients and was an independent unfavorable prognostic factor for breast cancer. Subsequent study revealed that BCC-derived IL-35 inhibited conventional T (T-conv) cell proliferation and further induced suppressed T-conv cells into IL-35-producing induced regulatory T (iTr35) cells. Furthermore, BCC-derived IL-35 promoted the secretion of inhibitory cytokine IL-10 and obviously decreased the secretion of Th1-type cytokine IFN-gamma and Th17-type cytokine IL-17 in T-conv cells. Meanwhile, the expression of inhibitory receptor CD73 was also elevated on the surface of T-conv cells following the BCCs' supernatant treatment. Mechanistically, BCC-derived IL-35 exhausted T-conv cells and induced iTr35 by activating transcription factor STAT1/STAT3. Hence, our results indicate functions of BCC-derived IL-35 in promoting tumor progression through proliferation inhibition of tumor-infiltrating T-conv cells and induction of iTr35 cells in tumor microenvironment. This study highlights that IL-35 produced by BCCs are a potential therapeutic target for breast cancer.
C1 [Hao, Shengnan; Chen, Xi; Liu, Jia; Zhao, Hui; Yuan, Chao; Ren, Hanxiao; Mao, Haiting] Shandong Univ, Hosp 2, Dept Clin Lab, Jinan 250033, Shandong, Peoples R China.
   [Wang, Fang] Dongying Peoples Hosp, Dept Oncol, Dongying 257091, Shandong, Peoples R China.
   [Shao, Qianqian] Shandong Univ, Qilu Hosp, Inst Basic Med Sci, Jinan 250012, Shandong, Peoples R China.
RP Mao, HT (reprint author), Shandong Univ, Hosp 2, Dept Clin Lab, Jinan 250033, Shandong, Peoples R China.
EM maohaiting@sdu.edu.cn
FU Natural Science Foundation of China [31570919, 31270970, 81602476];
   Taishan Scholar Foundation; Science and Technology Project of Shandong,
   China [2008GG10002035, 2012G0021821]; Science and Technology Project of
   Jinan of China [201202197]
FX Natural Science Foundation of China (31570919, 31270970 and 81602476);
   Taishan Scholar Foundation; the Science and Technology Project of
   Shandong, China (2008GG10002035 and 2012G0021821); Science and
   Technology Project of Jinan of China (201202197).
CR Allard D, 2016, IMMUNOTHERAPY-UK, V8, P145, DOI 10.2217/imt.15.106
   Bailur JK, 2015, BREAST CANCER RES, V17, DOI 10.1186/s13058-015-0541-z
   Bartlett HS, 2015, NAT REV DRUG DISCOV, V14, P11, DOI 10.1038/nrd4518
   Chen WQ, 2016, CA-CANCER J CLIN, V66, P115, DOI 10.3322/caac.21338
   Chen X, 2018, CYTOKINE, V108, P43, DOI 10.1016/j.cyto.2018.03.008
   Collison LW, 2007, NATURE, V450, P566, DOI 10.1038/nature06306
   Collison LW, 2012, NAT IMMUNOL, V13, P290, DOI 10.1038/ni.2227
   Collison LW, 2010, NAT IMMUNOL, V11, P1093, DOI 10.1038/ni.1952
   Crouse J, 2015, NAT REV IMMUNOL, V15, P231, DOI 10.1038/nri3806
   Dwyer KM, 2010, AM J TRANSPLANT, V10, P2410, DOI 10.1111/j.1600-6143.2010.03291.x
   Fu YP, 2016, BRIT J CANCER, V114, P767, DOI 10.1038/bjc.2016.47
   Gu J, 2017, CELL MOL IMMUNOL, V14, P521, DOI 10.1038/cmi.2016.30
   Hsu P, 2015, J IMMUNOL, V195, P3665, DOI 10.4049/jimmunol.1402898
   Huang CB, 2017, NAT COMMUN, V8, DOI 10.1038/ncomms14035
   Liang Y, 2016, MEDIAT INFLAMM, V2016
   Lv MM, 2014, MOL CANCER THER, V13, P3152, DOI 10.1158/1535-7163.MCT-14-0448
   Ma R, 2015, J TRANSL MED, V13, DOI 10.1186/s12967-015-0425-0
   Ma YH, 2016, ONCOTARGET, V7, P73003, DOI 10.18632/oncotarget.12193
   Mannino MH, 2015, CANCER LETT, V367, P103, DOI 10.1016/j.canlet.2015.07.009
   Menon M, 2016, IMMUNITY, V44, P683, DOI 10.1016/j.immuni.2016.02.012
   Muenst S, 2016, J INTERN MED, V279, P541, DOI 10.1111/joim.12470
   Niedbala W, 2007, EUR J IMMUNOL, V37, P3021, DOI 10.1002/eji.2007378101
   Okamura T, 2015, NAT COMMUN, V6, DOI 10.1038/ncomms7329
   Okamura T, 2012, ANN RHEUM DIS, V71, P96, DOI 10.1136/annrheumdis-2011-200588
   Oleinika K, 2013, CLIN EXP IMMUNOL, V171, P36, DOI 10.1111/j.1365-2249.2012.04657.x
   Ribas A, 2015, CANCER DISCOV, V5, P915, DOI 10.1158/2159-8290.CD-15-0563
   Shen P, 2014, NATURE, V507, P366, DOI 10.1038/nature12979
   Siegel R, 2012, CA-CANCER J CLIN, V62, P10, DOI 10.3322/caac.20138
   Silver DJ, 2016, NEURO-ONCOLOGY, V18, P153, DOI 10.1093/neuonc/nov157
   Takeuchi Y, 2016, INT IMMUNOL, V28, P401, DOI 10.1093/intimm/dxw025
   Tumis ME, 2016, IMMUNITY, V44, P316, DOI 10.1016/j.immuni.2016.01.013
   Vahedi G, 2012, CELL, V151, P981, DOI 10.1016/j.cell.2012.09.044
   Verhagen J, 2013, P NATL ACAD SCI USA, V110, pE221, DOI 10.1073/pnas.1208573110
   Vignali DAA, 2012, NAT IMMUNOL, V13, P722, DOI 10.1038/ni.2366
   Wang RX, 2014, NAT MED, V20, P633, DOI 10.1038/nm.3554
   Whiteside TL, 2014, CANCER IMMUNOL IMMUN, V63, P67, DOI 10.1007/s00262-013-1490-y
   Zhao ZH, 2017, CYTOKINE, V89, P76, DOI 10.1016/j.cyto.2016.09.012
NR 37
TC 0
Z9 0
U1 1
U2 1
PU OXFORD UNIV PRESS
PI OXFORD
PA GREAT CLARENDON ST, OXFORD OX2 6DP, ENGLAND
SN 0143-3334
EI 1460-2180
J9 CARCINOGENESIS
JI Carcinogenesis
PD DEC
PY 2018
VL 39
IS 12
BP 1488
EP 1496
DI 10.1093/carcin/bgy136
PG 9
WC Oncology
SC Oncology
GA HH9DS
UT WOS:000456035400008
PM 30321288
DA 2019-02-27
ER

PT J
AU Zhu, ZD
   Zhang, YM
   Ye, JY
   Wang, XC
   Fu, XM
   Yin, Y
   Wen, J
   Wu, XR
   Xia, ZH
AF Zhu, Zhendong
   Zhang, Yunmei
   Ye, Jiyun
   Wang, Xuechang
   Fu, Xuemei
   Yin, Yan
   Wen, Jin
   Wu, Xinran
   Xia, Zhonghua
TI IL-35 promoted STAT3 phosphorylation and IL-10 production in B cells,
   but its production was reduced in patients with coronary artery diseases
SO HUMAN IMMUNOLOGY
LA English
DT Article
DE B cell; IL-10; IL-35; Coronary artery disease
ID REGULATORY T-CELLS; ATHEROSCLEROSIS; AUTOIMMUNE; MECHANISMS; IMMUNE;
   MICE
AB Interleukin (IL)-35 is a heterodimeric cytokine composed of the IL-12A subunit and the Epstein-Barr virus induced gene 3 (EBI3) subunit. Binding of IL-35 with IL-12 receptor subunit beta 2 (IL-12RB2) and IL-6 signal transducer (IL-6ST) occupies the binding sites of IL-6, IL-12, and IL-27 and prevents their signal transduction. IL 35 is also shown to promote the development of regulatory T cells (Tregs) and regulatory B cells (Bregs). In this study, we investigated B cell-mediated IL-35 production in patients with coronary artery disease (CAD). The expression levels of IL-35 subunits and IL-10 were significantly lower in B cells from CAD patients than in B cells from healthy control individuals. Exogenous IL-35 could effectively increase the IL-10 production by B cells in a concentration-dependent manner. IL-35 promoted the phosphorylation of STAT1 and STAT3 in B cells, and the inhibition of STAT3 phosphorylation suppressed IL-10 production. Raising the IL-35 concentration in cell culture eliminated the difference in IL-10 expression between CAD B cells and healthy B cells. We also demonstrated that B cells from CAD patients presented lower capacity to suppress interferon gamma (IFNG) and tumor necrosis factor (TNF) expression by T cells than B cells from healthy controls. Exogenous IL-35 could significantly improve the suppressive capacity of B cells in both healthy controls and CAD patients. Together, these results demonstrated that a reduction in IL-35 production was associated with Breg defects in CAD patients. IL-35 and IL-35 targets may serve as therapeutic candidates in the treatment of CAD and related diseases.
C1 [Zhu, Zhendong] Dali Univ, Affiliated Hosp 2, Peoples Hosp Yunnan Prov 3, Dept Cardiol, Kunming, Yunnan, Peoples R China.
   [Zhang, Yunmei] First Peoples Hosp Yunnan Prov, Dept Cardiol, Kunming, Yunnan, Peoples R China.
   [Ye, Jiyun] Kunming Med Univ, Sch Basic Med Sci, Expt Ctr, Pathogen Organisms Dept, Kunming, Yunnan, Peoples R China.
   [Wang, Xuechang; Wen, Jin] Third Peoples Hosp Yunnan Prov, Dept Pharm, Kunming, Yunnan, Peoples R China.
   [Fu, Xuemei] First Peoples Hosp Yunnan Prov, Dept Geriatr, Kunming, Yunnan, Peoples R China.
   [Yin, Yan; Wu, Xinran] Third Peoples Hosp Yunnan Prov, Cent Lab, Kunming, Yunnan, Peoples R China.
   [Xia, Zhonghua] Dali Univ, Fac Clin Med, Kunming, Yunnan, Peoples R China.
RP Zhu, ZD (reprint author), Third Peoples Hosp Yunnan Prov, Dept Cardiol, 292 Beijing Rd, Kunming, Yunnan, Peoples R China.
EM cnzhuzhendong@sina.com
FU Yunnan Health Science and Technology Plan Project [2014NS243]; Yunnan
   Science and Technology Plan Project [2012FB088]
FX This work was supported by Yunnan Health Science and Technology Plan
   Project (2014NS243), and Yunnan Science and Technology Plan Project
   (2012FB088).
CR Chistiakov DA, 2013, IMMUNOL LETT, V151, P10, DOI 10.1016/j.imlet.2013.01.014
   Collison LW, 2007, NATURE, V450, P566, DOI 10.1038/nature06306
   Collison LW, 2012, NAT IMMUNOL, V13, P290, DOI 10.1038/ni.2227
   Collison LW, 2010, NAT IMMUNOL, V11, P1093, DOI 10.1038/ni.1952
   Dambuza IM, 2017, NAT COMMUN, V8, DOI 10.1038/s41467-017-00838-4
   Dutzmann J, 2015, CARDIOVASC RES, V106, P365, DOI 10.1093/cvr/cvv103
   Feng J, 2009, CARDIOVASC RES, V84, P155, DOI 10.1093/cvr/cvp182
   Fong IW, 2009, CURR CARDIOL REV, V5, P87, DOI 10.2174/157340309788166679
   Galkina E, 2009, ANNU REV IMMUNOL, V27, P165, DOI 10.1146/annurev.immunol.021908.132620
   Gjurich BN, 2014, THROMB HAEMOSTASIS, V112, P803, DOI 10.1160/TH13-10-0865
   Hansson GK, 2005, NEW ENGL J MED, V352, P1685, DOI 10.1056/NEJMra043430
   Iwata Y, 2011, BLOOD, V117, P530, DOI 10.1182/blood-2010-07-294249
   Kempe S, 2009, AM J PATHOL, V175, P440, DOI 10.2353/ajpath.2009.080752
   Li Xinyuan, 2017, Cytokine, DOI 10.1016/j.cyto.2017.06.003
   Liu J, 2014, PLOS ONE, V9, DOI 10.1371/journal.pone.0089236
   Lu H, 2015, CURR OPIN LIPIDOL, V26, P470, DOI 10.1097/MOL.0000000000000220
   Meng X, 2016, NAT REV CARDIOL, V13, P167, DOI 10.1038/nrcardio.2015.169
   Perry HM, 2012, FRONT IMMUNOL, V3, DOI 10.3389/fimmu.2012.00373
   Posadas-Sanchez R, 2017, MEDIAT INFLAMM, DOI 10.1155/2017/6012795
   Sha XJ, 2015, J BIOL CHEM, V290, P19307, DOI 10.1074/jbc.M115.663286
   Shen P, 2014, NATURE, V507, P366, DOI 10.1038/nature12979
   Song M, 2016, ADV EXP MED BIOL, V941, P213, DOI 10.1007/978-94-024-0921-5_10
   Strom AC, 2015, THROMB HAEMOSTASIS, V114, P835, DOI 10.1160/TH14-12-1084
   Suzuki M, 2017, ALLERGOL INT, V66, P351, DOI 10.1016/j.alit.2016.08.014
   Tao LL, 2016, EXP THER MED, V12, P2469, DOI 10.3892/etm.2016.3649
   Vignali DAA, 2012, NAT IMMUNOL, V13, P722, DOI 10.1038/ni.2366
   Wang RX, 2014, NAT MED, V20, P633, DOI 10.1038/nm.3554
NR 27
TC 1
Z9 1
U1 0
U2 0
PU ELSEVIER SCIENCE INC
PI NEW YORK
PA 360 PARK AVE SOUTH, NEW YORK, NY 10010-1710 USA
SN 0198-8859
EI 1879-1166
J9 HUM IMMUNOL
JI Hum. Immunol.
PD DEC
PY 2018
VL 79
IS 12
BP 869
EP 875
DI 10.1016/j.humimm.2018.10.009
PG 7
WC Immunology
SC Immunology
GA HE7VI
UT WOS:000453647700010
PM 30316971
DA 2019-02-27
ER

PT J
AU Jiang, ZX
   Zhang, RX
   Sun, M
   Liu, Q
   Wang, SQ
   Wang, W
   Zhao, Q
   Zhang, H
   Wang, Y
   Hou, JB
   Yu, B
AF Jiang, Zaixin
   Zhang, Ruoxi
   Sun, Meng
   Liu, Qi
   Wang, Shuqing
   Wang, Wei
   Zhao, Qi
   Zhang, Hui
   Wang, Yu
   Hou, Jingbo
   Yu, Bo
TI Effect of Clopidogrel vs Ticagrelor on Platelet Aggregation and
   Inflammation Markers After Percutaneous Coronary Intervention for
   ST-Elevation Myocardial Infarction
SO CANADIAN JOURNAL OF CARDIOLOGY
LA English
DT Article
ID C-REACTIVE PROTEIN; CARDIOVASCULAR-DISEASE; P-SELECTIN; ADENOSINE;
   EXPRESSION; PREVENTION; RESPONSES; DAMAGE; RISK
AB Background: Patients with acute coronary syndrome show an inflammatory response that is known to affect platelet aggregation. We aimed to clarify the relationship between the inflammation severity and the effect of antiplatelet therapy after percutaneous coronary intervention (PCI) for ST-elevation myocardial infarction (STEMI).
   Methods: This retrospective, single-center study included 203 patients with STEMI who underwent primary PCI and were stratified on the basis of the antiplatelet therapy on admission (clopidogrel vs ticagrelor). Inflammation levels were defined as low, intermediate, and high, based on the tertiles of the distribution of high-specificity C-reactive protein levels pre-PCI. Platelet aggregation function during hospitalization and follow-up was quantified as residual adenosine diphosphate-induced platelet reactivity on light transmittance aggregometry. Inflammation markers were measured on admission and at 1 year post-PCI.
   Results: At intermediate and high levels of inflammation, residual adenosine diphosphate-induced platelet aggregation was significantly higher among clopidogrel users than among ticagrelor users. In the clopidogrel group, statistically significant differences in platelet aggregation function were observed among the 3 levels of inflammation. At 1 year post-PCI, ticagrelor users had significantly lower levels of interleukin-1 beta and higher levels of interleukin-35 and transforming growth factor-beta.
   Conclusion: At different inflammation levels, ticagrelor provides more potent platelet inhibition than clopidogrel, suggesting that ticagrelor might exert a more stable antiplatelet effect at higher levels of systemic inflammation. Furthermore, ticagrelor is associated with reduced indices of inflammation on follow-up after PCI, suggesting that anti-inflammatory effects might play a role in the clinical benefit observed with antiplatelet therapy, which would provide an additional rationale for using ticagrelor in patients with STEMI undergoing primary PCI.
C1 [Jiang, Zaixin; Wang, Shuqing] 1st Hosp Qiqihar, Dept Cardiol, Qiqihar, Peoples R China.
   [Zhang, Ruoxi; Sun, Meng; Liu, Qi; Wang, Wei; Hou, Jingbo; Yu, Bo] Harbin Med Univ, Dept Cardiol, Key Labs Educ, Minist Myocardial Ischemia Mech & Treatment,Affil, Harbin 150086, Heilongjiang, Peoples R China.
   [Zhao, Qi] Harbin Med Univ, Affiliated Hosp 1, Dept Cardiol, Harbin, Heilongjiang, Peoples R China.
   [Zhang, Hui; Wang, Yu] Yiwu Cent Hosp, Dept Cardiol, Yiwu, Peoples R China.
RP Hou, JB (reprint author), Harbin Med Univ, Dept Cardiol, Key Labs Educ, Minist Myocardial Ischemia Mech & Treatment,Affil, Harbin 150086, Heilongjiang, Peoples R China.
EM jingbohou@163.com
OI zhang, ruoxi/0000-0003-3331-229X
FU National Natural Science Foundation of China [81330033, 81671794]
FX This work was supported by the National Natural Science Foundation of
   China (Grant No. 81330033 to Dr Yu and Grant No. 81671794 to Dr Hou).
CR Angiolillo DJ, 2016, J AM COLL CARDIOL, V67, P603, DOI 10.1016/j.jacc.2015.11.044
   Antonino MJ, 2009, AM J CARDIOL, V103, P1546, DOI 10.1016/j.amjcard.2009.01.367
   Aukrust P, 1999, CIRCULATION, V100, P614, DOI 10.1161/01.CIR.100.6.614
   Bernlochner I, 2010, THROMB HAEMOSTASIS, V104, P1193, DOI 10.1160/TH10-05-0266
   Bhatt DL, 2006, NEW ENGL J MED, V354, P1706, DOI 10.1056/NEJMoa060989
   Brandt JT, 2007, J THROMB HAEMOST, V5, P2429, DOI 10.1111/j.1538-7836.2007.02775.x
   CELI A, 1994, P NATL ACAD SCI USA, V91, P8767, DOI 10.1073/pnas.91.19.8767
   Cha JK, 2002, J THROMB THROMBOLYS, V14, P145, DOI 10.1023/A:1023237029550
   Fredholm BB, 2007, CELL DEATH DIFFER, V14, P1315, DOI 10.1038/sj.cdd.4402132
   Ho PM, 2008, JAMA-J AM MED ASSOC, V299, P532, DOI 10.1001/jama.299.5.532
   Libby P, 1999, CIRCULATION, V100, P1148, DOI 10.1161/01.CIR.100.11.1148
   Lin YZ, 2012, PLOS ONE, V7, DOI 10.1371/journal.pone.0052490
   Lindahl B, 2000, NEW ENGL J MED, V343, P1139, DOI 10.1056/NEJM200010193431602
   LIUZZO G, 1994, NEW ENGL J MED, V331, P417, DOI 10.1056/NEJM199408183310701
   Musallam A, 2016, CAN J CARDIOL, V32, DOI 10.1016/j.cjca.2015.11.023
   Neumann FJ, 1999, J AM COLL CARDIOL, V34, P1420, DOI 10.1016/S0735-1097(99)00350-2
   Park DW, 2011, J AM COLL CARDIOL, V58, P2630, DOI 10.1016/j.jacc.2011.08.057
   Pearson TA, 2003, CIRCULATION, V107, P499, DOI 10.1161/01.CIR.0000052939.59093.45
   Ribichini F, 2007, J AM COLL CARDIOL, V50, P176, DOI 10.1016/j.jacc.2007.03.031
   RINDER HM, 1991, BLOOD, V78, P1730
   ROGERS C, 1995, CIRCULATION, V91, P2995, DOI 10.1161/01.CIR.91.12.2995
   Santos-Gallego CG, 2014, CURR ATHEROSCLER REP, V16, DOI 10.1007/s11883-014-0401-9
   Steinhubl SR, 2007, VASC MED, V12, P113, DOI 10.1177/1358863X07077462
   Thomas MR, 2015, ARTERIOSCL THROM VAS, V35, P2562, DOI 10.1161/ATVBAHA.115.306528
   Tracy RP, 1998, CIRCULATION, V97, P2000, DOI 10.1161/01.CIR.97.20.2000
   Tunjungputri RN, 2015, THROMB HAEMOSTASIS, V113, P1035, DOI 10.1160/TH14-07-0579
   Ueno K, 2015, CIRC J, V79, P1349, DOI 10.1253/circj.CJ-14-1323
   van Giezen JJJ, 2012, J CARDIOVASC PHARM T, V17, P164, DOI 10.1177/1074248411410883
   Vivekananthan DP, 2004, AM J CARDIOL, V94, P358, DOI 10.1016/j.amjcard.2004.04.035
   von Hundelshausen P, 2007, CIRC RES, V100, P27, DOI 10.1161/01.RES.0000252802.25497.b7
   Wallentin L, 2009, NEW ENGL J MED, V361, P1045, DOI 10.1056/NEJMoa0904327
   Wenger NK, 2012, CLIN CARDIOL, V35, P3, DOI 10.1002/clc.20964
   Wittfeldt A, 2013, J AM COLL CARDIOL, V61, P723, DOI 10.1016/j.jacc.2012.11.032
   Yang FS, 2012, PLOS ONE, V7, DOI 10.1371/journal.pone.0037196
NR 34
TC 0
Z9 0
U1 2
U2 2
PU ELSEVIER SCIENCE INC
PI NEW YORK
PA 360 PARK AVE SOUTH, NEW YORK, NY 10010-1710 USA
SN 0828-282X
EI 1916-7075
J9 CAN J CARDIOL
JI Can. J. Cardiol.
PD DEC
PY 2018
VL 34
IS 12
BP 1606
EP 1612
DI 10.1016/j.cjca.2018.08.024
PG 7
WC Cardiac & Cardiovascular Systems
SC Cardiovascular System & Cardiology
GA HD1MY
UT WOS:000452275800015
PM 30527148
DA 2019-02-27
ER

PT J
AU Hu, J
   Kang, HJ
   Liu, C
   Hu, P
   Yang, MM
   Zhou, FH
AF Hu, Jie
   Kang, Hong-Jun
   Liu, Chao
   Hu, Pan
   Yang, Meng-Meng
   Zhou, Fei-Hu
TI Response of regulatory T cells to classic heat stroke in mice
SO EXPERIMENTAL AND THERAPEUTIC MEDICINE
LA English
DT Article
DE heat stroke; systemic inflammatory response syndrome; regulatory T cells
ID SEPSIS; EXPRESSION; INJURY; INTERLEUKIN-10; MORTALITY; SURVIVAL;
   SUBSETS; IL-10; MODEL; BETA
AB Systemic inflammatory response syndrome (SIRS) is an important process associated with the pathogenesis of multiple organ failure resulting from heat stroke (HS). Alterations in the levels of circulating cytokines during the progression of SIRS have been well established. However, only a small number of studies have demonstrated the responses of lymphocytes during HS, and no studies have investigated immune-regulatory cells, such as regulatory T cells (Tregs). Tregs have been revealed to be important in numerous inflammation-associated diseases, and have exhibited promising therapeutic effects in both experimental and clinical trials. In the present study, the splenic Treg response in a classic HS mouse model was investigated, and the results demonstrated that total numbers of splenic Tregs were significantly decreased at 0, 24 and 72 h time intervals post-heat stress. Furthermore, the immunosuppressive capacity of splenic Tregs on cluster of differentiation (CD)4(+)T cell expansion was revealed to be suppressed following heat stress. In addition, HS was demonstrated to downregulate the expression levels of surface inhibitory molecules (CD39, CD73 and cytotoxic T-lymphocyte associated protein 4), as well as anti-inflammatory cytokines [interleukin (IL)-10, transforming growth factor- and IL-35], in Tregs. It was hypothesized that the aforementioned Treg responses may contribute to SIRS during HS. To the best of our knowledge, the present study is the first study to investigate the response of Tregs to HS, and the results demonstrated that there were significant alterations regarding to the total number, and function, of splenic Tregs, as well as the expression levels of inhibitory surface molecules and secretory cytokines. These results may highlight a novel mechanism underlying the pathogenesis of HS, as well as identify a potential therapeutic target for SIRS in patients suffering from HS.
C1 [Hu, Jie; Kang, Hong-Jun; Liu, Chao; Hu, Pan; Yang, Meng-Meng; Zhou, Fei-Hu] Chinese Peoples Liberat Army Gen Hosp, Crit Care Med, 28 Fuxing Rd, Beijing 100853, Peoples R China.
RP Zhou, FH (reprint author), Chinese Peoples Liberat Army Gen Hosp, Crit Care Med, 28 Fuxing Rd, Beijing 100853, Peoples R China.
EM feihuzhou301@126.com
FU National Natural Science Foundation of China [81501642, 81671966]
FX The present study was supported by two grants from the National Natural
   Science Foundation of China (grant nos. 81501642 and 81671966).
CR Savio LEB, 2017, J HEPATOL, V67, P716, DOI 10.1016/j.jhep.2017.05.021
   Belkaid Y, 2005, NAT IMMUNOL, V6, P353, DOI 10.1038/ni1181
   Chang KC, 2013, CRIT CARE, V17, DOI 10.1186/cc12711
   Chen X, 2018, J ETHNOPHARMACOL, V211, P358, DOI 10.1016/j.jep.2017.10.001
   Csoka B, 2015, FASEB J, V29, P25, DOI 10.1096/fj.14-253567
   Fujio K, 2017, CURR TOP MICROBIOL, V410, P29, DOI 10.1007/82_2017_59
   GaoM Liu LX, 2017, IRAN J ALLER ASTHMA, V16, P386
   Hammani MM, 1998, J APPL PHYSIOL, V84, P1615
   Hasko G, 2011, J IMMUNOL, V187, P4256, DOI 10.4049/jimmunol.1003379
   Hu J, 2013, KIDNEY INT, V84, P521, DOI 10.1038/ki.2013.114
   Huang HH, 2015, INT J INFECT DIS, V30, P57, DOI 10.1016/j.ijid.2014.11.006
   Huo RC, 2016, ONCOTARGET, V7, P10962, DOI 10.18632/oncotarget.7682
   Khamri W, 2017, GASTROENTEROLOGY, V153, P263, DOI 10.1053/j.gastro.2017.03.023
   Leon LR, 2015, COMPR PHYSIOL, V5, P611, DOI 10.1002/cphy.c140017
   Leon LR, 2010, J APPL PHYSIOL, V109, P1980, DOI 10.1152/japplphysiol.00301.2010
   Leon LR, 2005, AM J PHYSIOL-REG I, V288, pR197, DOI 10.1152/ajpregu.00046.2004
   Li F, 2015, IMMUNOL RES, V61, P269, DOI 10.1007/s12026-014-8620-2
   Li MQ, 2017, SCI REP-UK, V7, DOI 10.1038/s41598-017-04322-3
   Livak KJ, 2001, METHODS, V25, P402, DOI 10.1006/meth.2001.1262
   Luan YY, 2015, J INTERF CYTOK RES, V35, P969, DOI 10.1089/jir.2014.0235
   Mohammadnia-Afrouzi M, 2016, IMMUNOL INVEST, V45, P63, DOI 10.3109/08820139.2015.1103749
   Qiao YC, 2016, CLIN IMMUNOL, V170, P61, DOI 10.1016/j.clim.2016.08.004
   Schmetterer KG, 2012, FASEB J, V26, P2253, DOI 10.1096/fj.11-193672
   Singh K, 2015, SCI REP-UK, V5, DOI 10.1038/srep12633
   Tatura R, 2015, IMMUNOLOGY, V146, P144, DOI 10.1111/imm.12490
   Toyama M, 2018, MICROBIOL IMMUNOL, V62, P111, DOI 10.1111/1348-0421.12564
   Tran DQ, 2012, J MOL CELL BIOL, V4, P29, DOI 10.1093/jmcb/mjr033
   van der Veeken J, 2016, CELL, V166, P977, DOI 10.1016/j.cell.2016.07.006
   Wei XD, 2017, CELL REP, V21, P1853, DOI 10.1016/j.celrep.2017.10.090
   Wing K, 2008, SCIENCE, V322, P271, DOI 10.1126/science.1160062
NR 30
TC 0
Z9 0
U1 3
U2 3
PU SPANDIDOS PUBL LTD
PI ATHENS
PA POB 18179, ATHENS, 116 10, GREECE
SN 1792-0981
EI 1792-1015
J9 EXP THER MED
JI Exp. Ther. Med.
PD DEC
PY 2018
VL 16
IS 6
BP 4609
EP 4615
DI 10.3892/etm.2018.6766
PG 7
WC Medicine, Research & Experimental
SC Research & Experimental Medicine
GA HC9UF
UT WOS:000452151700038
PM 30542411
DA 2019-02-27
ER

PT J
AU Zhang, X
   Zhang, XL
   Zhuang, LL
   Xu, CC
   Li, T
   Zhang, GL
   Liu, Y
AF Zhang, Xia
   Zhang, Xiaolu
   Zhuang, Lili
   Xu, Cangcang
   Li, Tao
   Zhang, Guili
   Liu, Ying
TI Decreased regulatory T-cell frequency and interleukin-35 levels in
   patients with rheumatoid arthritis
SO EXPERIMENTAL AND THERAPEUTIC MEDICINE
LA English
DT Article
DE autoimmune disease; rheumatoid arthritis; regulatory T cells; cytokine;
   interleukin-35
ID COLLAGEN-INDUCED ARTHRITIS; PERIPHERAL-BLOOD; DISEASE-ACTIVITY;
   SYNOVIAL-FLUID; B-CELLS; IL-35; SUPPRESSION; AUTOIMMUNE; CYTOKINE;
   THERAPY
AB Interleukin-35 (IL-35) is a newly discovered anti-inflammatory cytokine predominantly released by regulatory T cells (Tregs) and may serve an important role in the pathogenesis of autoimmune diseases. The levels of IL-35 and corresponding Treg frequencies in patients with rheumatoid arthritis (RA) have scarcely been reported. The present study aimed to detect serum IL-35 levels and Treg frequencies in patients with RA, and analyze their association with each other and with indicators of RA. A total of 55 patients with RA, including 37 active-phase (AP) and 18 chronic-phase (CP) cases, as well as 20 healthy controls (HC), were recruited. Clinical parameters, including erythrocyte sedimentation rate (ESR), C-reactive protein (CRP) levels, rheumatoid factor (RF), anti-cyclic citrullinated peptide (CCP) antibody and 28-joint disease activity score (DAS28) were assessed. The Treg frequency in peripheral blood (PB) was determined by flow cytometry. IL-35 mRNA in PB mononuclear cells of the patients with RA was measured by reverse transcription-quantitative polymerase chain reaction analysis, and IL-35 levels in the serum were detected by ELISA. The correlations between IL-35 levels and the abovementioned indexes were analyzed by determining Pearson's correlation coefficient. The results of the present study indicated that the Treg frequency was significantly decreased in patients with RA compared with that in HC. No significant difference in Treg frequency between the AP and CP groups of RA patients was identified. In addition, the serum IL-35 levels and mRNA expression in RA patients were obviously lower than those in the HC. Of note, the serum IL-35 levels were negatively correlated with the ESR and DAS28 of patients with RA, while no correlation with CRP, RF or anti-CCP antibodies was identified. In addition, a significant positive correlation was revealed between serum IL-35 levels and the Treg frequency. These results suggest that IL-35 and Tregs have a protective role regarding the development of RA.
C1 [Zhang, Xia; Li, Tao] Hunan Normal Univ, Sch Med, Dept Immunol, Changsha 410013, Hunan, Peoples R China.
   [Zhang, Xiaolu; Zhang, Guili] Qingdao Univ, Yuhuangding Hosp, Dept Lab Med, Yantai 264000, Shandong, Peoples R China.
   [Zhuang, Lili] Qingdao Univ, Yuhuangding Hosp, Reprod Med Ctr, Yantai 264000, Shandong, Peoples R China.
   [Xu, Cangcang] Hunan Normal Univ, Sch Med, Key Lab Study & Discovery Small Targeted Mol Huna, Changsha 410013, Hunan, Peoples R China.
   [Liu, Ying] Qingdao Univ, Yuhuangding Hosp, Dept Rheumatol, 20 Yuhuangding East Rd, Yantai 24000, Shandong, Peoples R China.
RP Liu, Y (reprint author), Qingdao Univ, Yuhuangding Hosp, Dept Rheumatol, 20 Yuhuangding East Rd, Yantai 24000, Shandong, Peoples R China.
EM liuying_emily@163.com
FU National Natural Science Foundation of China [81202069]; Natural
   Scientific Research Foundation of Hunan Province [2018JJ3365]
FX The current study was supported by The National Natural Science
   Foundation of China (grant no. 81202069) and the Natural Scientific
   Research Foundation of Hunan Province (grant no. 2018JJ3365).
CR Alunno A, 2015, MEDIAT INFLAMM, DOI 10.1155/2015/751793
   ARNETT FC, 1988, ARTHRITIS RHEUM, V31, P315, DOI 10.1002/art.1780310302
   Collison LW, 2007, NATURE, V450, P566, DOI 10.1038/nature06306
   Collison LW, 2010, NAT IMMUNOL, V11, P1093, DOI 10.1038/ni.1952
   Han GM, 2008, CELL IMMUNOL, V253, P92, DOI 10.1016/j.cellimm.2008.05.007
   Haque R, 2012, J IMMUNOL, V189, P1228, DOI 10.4049/jimmunol.1200633
   Hartigan-O'Connor DJ, 2007, J IMMUNOL METHODS, V319, P41, DOI 10.1016/j.jim.2006.10.008
   Jafarzadeh A, 2015, J MOL NEUROSCI, V55, P891, DOI 10.1007/s12031-014-0443-z
   Jiao Z, 2007, SCAND J RHEUMATOL, V36, P428, DOI 10.1080/03009740701482800
   Kawashiri SY, 2011, J RHEUMATOL, V38, P2517, DOI 10.3899/jrheum.110283
   Kochetkova I, 2010, J IMMUNOL, V184, P7144, DOI 10.4049/jimmunol.0902739
   Livak KJ, 2001, METHODS, V25, P402, DOI 10.1006/meth.2001.1262
   McInnes IB, 2011, NEW ENGL J MED, V365, P2205, DOI 10.1056/NEJMra1004965
   Moradi B, 2014, ARTHRITIS RES THER, V16, DOI 10.1186/ar4545
   Morgan ME, 2005, ARTHRITIS RHEUM-US, V52, P2212, DOI 10.1002/art.21195
   Mottonen M, 2005, CLIN EXP IMMUNOL, V140, P360, DOI 10.1111/j.1365-2249.2005.02754.x
   Nakano S, 2015, RHEUMATOLOGY, V54, P1498, DOI 10.1093/rheumatology/keu528
   Nguyen LT, 2007, ARTHRITIS RHEUM-US, V56, P509, DOI 10.1002/art.22272
   Niedbala W, 2007, EUR J IMMUNOL, V37, P3021, DOI 10.1002/eji.2007378101
   Ning XW, 2015, TOHOKU J EXP MED, V237, P77, DOI 10.1620/tjem.237.77
   Okamura T, 2012, ANN RHEUM DIS, V71, P96, DOI 10.1136/annrheumdis-2011-200588
   Ouyang H, 2014, AM J MED SCI, V348, P156, DOI 10.1097/MAJ.0000000000000215
   Pope RM, 2013, NAT REV RHEUMATOL, V9, P252, DOI 10.1038/nrrheum.2012.170
   PREVOO MLL, 1995, ARTHRITIS RHEUM, V38, P44, DOI 10.1002/art.1780380107
   Sansom DM, 2006, IMMUNOL REV, V212, P131, DOI 10.1111/j.0105-2896.2006.00419.x
   Shen P, 2014, NATURE, V507, P366, DOI 10.1038/nature12979
   Tao LL, 2016, EXP THER MED, V12, P2469, DOI 10.3892/etm.2016.3649
   Thiolat A, 2014, CYTOKINE, V69, P87, DOI 10.1016/j.cyto.2014.05.015
   Wang RX, 2014, NAT MED, V20, P633, DOI 10.1038/nm.3554
   Wing K, 2010, NAT IMMUNOL, V11, P7, DOI 10.1038/ni.1818
   Wright GP, 2009, P NATL ACAD SCI USA, V106, P19078, DOI 10.1073/pnas.0907396106
   Yin ZY, 2017, PLOS ONE, V12, DOI 10.1371/journal.pone.0189617
   Zhang H, 2015, AM J TRANSPLANT, V15, P1253, DOI 10.1111/ajt.13113
NR 33
TC 0
Z9 0
U1 0
U2 0
PU SPANDIDOS PUBL LTD
PI ATHENS
PA POB 18179, ATHENS, 116 10, GREECE
SN 1792-0981
EI 1792-1015
J9 EXP THER MED
JI Exp. Ther. Med.
PD DEC
PY 2018
VL 16
IS 6
BP 5366
EP 5372
DI 10.3892/etm.2018.6885
PG 7
WC Medicine, Research & Experimental
SC Research & Experimental Medicine
GA HC9UF
UT WOS:000452151700146
PM 30542496
DA 2019-02-27
ER

PT J
AU Yu, CR
   Choi, JK
   Uche, AN
   Egwuagu, CE
AF Yu, Cheng-Rong
   Choi, Jin Kyeong
   Uche, Anita N.
   Egwuagu, Charles E.
TI Production of IL-35 by Bregs is mediated through binding of
   BATF-IRF-4-IRF-8 complex to il12a and ebi3 promoter elements
SO JOURNAL OF LEUKOCYTE BIOLOGY
LA English
DT Article
DE AP1-IRF complex; experimental autoimmune uveitis; IL-12p35; ebi3;
   retina; uveitis
ID EXPERIMENTAL AUTOIMMUNE UVEORETINITIS; REGULATORY B-CELLS; T-CELLS;
   TRANSCRIPTION FACTORS; INDUCTION; MICE; PHENOTYPE; DISEASE; MODEL
AB IL-10 and IL-35 suppress excessive immune responses and therapeutic strategies are being developed to increase their levels in autoimmune diseases. In this study, we sought to identify major cell types that produce both cytokines in-vivo and to characterize mechanisms that regulate their production. Experimental autoimmune uveitis (EAU) is a CNS autoimmune disease that serves as model of human uveitis. We induced EAU in C57BL/6J mice and investigated whether T cells, B lymphocytes, or myeloid cells are the major producers of IL-10 or IL-35 in blood, lymph nodes (LNs), spleen, and at the site of ocular inflammation, the neuroretina. Analysis of these tissues identified B cells as the major producers of IL-10 and IL-35 in-vivo. Compared to regulatory T cells (Tregs), IL-10- or IL-35-producing regulatory B cells (Bregs) are substantially expanded in blood, LNs, spleen, and retina of mice with EAU. We performed EMSA and chromatin immunoprecipitation (ChIP) assays on activated B cells stimulated with IL-35 or TLR agonists. We found that BATF, IFN regulatory factor (IRF)-4, and IRF-8 transcription factors were recruited and bound to AP1-IRF-composite elements (AICEs) of il12a, ebi3, and/or il10 loci, suggesting their involvement in regulating IL-10 and IL-35 transcriptional programs of B cells. Showing that B cells are major source of IL-10 and IL-35 in-vivo and identifying transcription factors that contribute to IL-10 and IL-35 expression in the activated B-cell, suggest that the BATF/IRF-4/IRF-8 axis can be exploited therapeutically to regulate physiological levels of IL-10/IL-35-Bregs and that adoptive transfer of autologous Bregs might be an effective therapy for autoimmune and neurodegenerative diseases.
C1 [Yu, Cheng-Rong; Choi, Jin Kyeong; Uche, Anita N.; Egwuagu, Charles E.] NEI, Mol Immunol Sect, Lab Immunol, NIH, Bethesda, MD 20892 USA.
RP Egwuagu, CE (reprint author), NEI, Mol Immunol Sect, NIH, Bldg 10,Room 10N248G,10 Ctr Dr, Bethesda, MD 20892 USA.
EM egwuaguc@nei.nih.gov
FU National Institutes of Health (NIH) [EY000350-15, EY000280-23];
   Intramural Research Program of the National Eye Institute (NEI)
FX The Intramural Research Program of the National Eye Institute (NEI) and
   National Institutes of Health (NIH) supported the research (Projects
   #EY000350-15 and EY000280-23). We thank Rafael Villasmil (Head, NEI/NIH
   FLOW Cytometry facility) for cell sorting/FACS analysis and NEI
   Histology Facility for processing the eyes for histological analysis.
CR CALDER VL, 1992, CLIN EXP IMMUNOL, V89, P165
   Carter NA, 2012, ARTHRITIS RES THER, V14, DOI 10.1186/ar3736
   Carter NA, 2011, J IMMUNOL, V186, P5569, DOI 10.4049/jimmunol.1100284
   CASPI RR, 1990, J AUTOIMMUN, V3, P237, DOI 10.1016/0896-8411(90)90143-G
   CASPI RR, 1988, J IMMUNOL, V140, P1490
   CASPI RR, 1989, J AUTOIMMUN, V2, P709, DOI 10.1016/S0896-8411(89)80009-5
   CHAN CC, 1990, J AUTOIMMUN, V3, P247, DOI 10.1016/0896-8411(90)90144-H
   Choi JK, 2017, FRONT IMMUNOL, V8, DOI 10.3389/fimmu.2017.81258
   Collison LW, 2010, NAT IMMUNOL, V11, P1093, DOI 10.1038/ni.1952
   Dambuza IM, 2017, NAT COMMUN, V8, DOI 10.1038/s41467-017-00838-4
   Egwuagu CE, 2002, J IMMUNOL, V168, P3181, DOI 10.4049/jimmunol.168.7.3181
   Gery Igal, 2002, Int Rev Immunol, V21, P89, DOI 10.1080/08830180212061
   Glasmacher E, 2012, SCIENCE, V338, P975, DOI 10.1126/science.1228309
   Ito T, 2008, IMMUNITY, V28, P870, DOI 10.1016/j.immuni.2008.03.018
   Iwata A, 2017, NAT IMMUNOL, V18, P563, DOI 10.1038/ni.3714
   JANEWAY CA, 1989, COLD SPRING HARB SYM, V54, P1
   Krumbholz M, 2014, SEMIN IMMUNOPATHOL, V36, P339, DOI 10.1007/s00281-014-0424-x
   Li P, 2014, IMMUNOL REV, V261, P141, DOI 10.1111/imr.12199
   Li P, 2012, NATURE, V490, P543, DOI 10.1038/nature11530
   Li WM, 1999, J BIOL CHEM, V274, P9686, DOI 10.1074/jbc.274.14.9686
   Matsushita T, 2010, J IMMUNOL, V185, P2240, DOI 10.4049/jimmunol.1001307
   Mauri C, 2012, ANNU REV IMMUNOL, V30, P221, DOI 10.1146/annurev-immunol-020711-074934
   Torres IM, 2017, EXPERT REV NEUROTHER, V17, P359, DOI 10.1080/14737175.2017.1245616
   Murphy TL, 2013, NAT REV IMMUNOL, V13, P499, DOI 10.1038/nri3470
   NUSSENBLATT RB, 1990, INT OPHTHALMOL, V14, P303, DOI 10.1007/BF00163549
   Oh HM, 2011, J IMMUNOL, V187, P3338, DOI 10.4049/jimmunol.1004019
   Paques M, 2007, INVEST OPHTH VIS SCI, V48, P2769, DOI 10.1167/iovs.06-1099
   Pillai S, 2009, NAT REV IMMUNOL, V9, P767, DOI 10.1038/nri2656
   Rosser EC, 2015, IMMUNITY, V42, P607, DOI 10.1016/j.immuni.2015.04.005
   Shen P, 2014, NATURE, V507, P366, DOI 10.1038/nature12979
   Singh Harinder, 2013, Cold Spring Harb Symp Quant Biol, V78, P101, DOI 10.1101/sqb.2013.78.020305
   Stasi R, 2010, SEMIN HEMATOL, V47, P170, DOI 10.1053/j.seminhematol.2010.01.010
   Stumhofer JS, 2007, NAT IMMUNOL, V8, P1363, DOI 10.1038/ni1537
   Tussiwand R, 2012, NATURE, V490, P502, DOI 10.1038/nature11531
   Unlu S, 2007, MOL IMMUNOL, V44, P3364, DOI 10.1016/j.molimm.2007.02.016
   Vignali DAA, 2008, NAT REV IMMUNOL, V8, P523, DOI 10.1038/nri2343
   Wang RX, 2014, NAT MED, V20, P633, DOI 10.1038/nm.3554
   Xu HP, 2008, EXP EYE RES, V87, P319, DOI 10.1016/j.exer.2008.06.012
   Xu HP, 2015, NAT IMMUNOL, V16, P1274, DOI 10.1038/ni.3287
   Yanaba K, 2008, IMMUNOL REV, V223, P284, DOI 10.1111/j.1600-065X.2008.00646.x
   Yanaba K, 2008, IMMUNITY, V28, P639, DOI 10.1016/j.immuni.2008.03.017
   Yu CR, 1996, J IMMUNOL, V157, P126
NR 42
TC 0
Z9 0
U1 1
U2 1
PU WILEY
PI HOBOKEN
PA 111 RIVER ST, HOBOKEN 07030-5774, NJ USA
SN 0741-5400
EI 1938-3673
J9 J LEUKOCYTE BIOL
JI J. Leukoc. Biol.
PD DEC
PY 2018
VL 104
IS 6
BP 1147
EP 1157
DI 10.1002/JLB.3A0218-071RRR
PG 11
WC Cell Biology; Hematology; Immunology
SC Cell Biology; Hematology; Immunology
GA HB8KW
UT WOS:000451339000010
PM 30117603
DA 2019-02-27
ER

PT J
AU Abdi, E
   Najafipour, H
   Joukar, S
   Dabiri, S
   Esmaeli-Mahani, S
   Abbasloo, E
   Houshmandi, N
   Afsharipour, A
AF Abdi, Elham
   Najafipour, Hamid
   Joukar, Siyavash
   Dabiri, Shahriar
   Esmaeli-Mahani, Saeed
   Abbasloo, Elham
   Houshmandi, Nasrin
   Afsharipour, Abbas
TI Expression of IGF-1, IL-27 and IL-35 Receptors in Adjuvant Induced
   Rheumatoid Arthritis Model
SO IRANIAN JOURNAL OF IMMUNOLOGY
LA English
DT Article
DE Chronic Joint Inflammation; Histopathology; IGF-1; IL-27; IL-35;
   Immunohistochemistry; Receptor Expression
ID RABBIT TEMPOROMANDIBULAR-JOINT; ANTIGEN-INDUCED ARTHRITIS;
   GROWTH-FACTOR-I; COLLAGEN-INDUCED ARTHRITIS; REGULATORY T-CELLS;
   KNEE-JOINT; SYMPATHETIC INNERVATION; ADRENOCEPTOR PROFILE; POSTERIOR
   REGION; BLOOD-VESSELS
AB Background: IGF-1 and certain other cytokines have been shown to exert inflammatory/anti-inflammatory roles in chronic joint diseases. Objective: To assess the effect of IGF-1, IL-27 and IL-35, their interaction and their receptor expression in a rheumatoid arthritis model. Methods: Freund's adjuvant-induced chronic joint inflammation was operated on 160 male rats. Animals were divided into histopathology and receptor expression groups, each composed of 10 subgroups including; control, vehicle, IGF-1, IL-27, IL-35, their antagonists, IGF-1+IL-27 antagonist and IGF-1+IL35 antagonist. After two weeks, vehicle or agonist/antagonists were injected into the joint space every other day until day 28 where joint histopathology was performed. The expression of IGF-1, IL-27 and IL-35 receptors were assessed by western blot analysis. Results: IGF-1 did not show pro-or anti-inflammatory functions; endogenous IL-27 and IL-35, on the other hand, exerted inflammatory effects. IL-27 and IL-35 antagonists exerted the highest anti-inflammatory effects. The total inflammation scores were 0.55 +/- 0.06, 4.63 +/- 0.40, 3.63 +/- 0.60, 2.50 +/- 0.38 and 1.63 +/- 0.40 regarding control, vehicle, IGF-1 Ant., IL-27 Ant. and IL-35Ant., respectively. IGF-1 receptor expression was reduced in chronic joint inflammation and all three antagonists augmented the IGF-1 receptor expression. IL-27 and IL-35 receptors were up-regulated by chronic joint inflammation. Conclusion: Overall, the results demonstrated the pro-inflammatory role of endogenous IL-27 and IL-35 along with the over expression of their receptors in chronic joint inflammation. IL-27 and IL-35 antagonists exerted the most anti-inflammatory effects and increased IGF-1 receptor expression. These two antagonists may be potential agents for new treatment strategies in chronic joint inflammatory diseases.
C1 [Abdi, Elham; Houshmandi, Nasrin] Kerman Univ Med Sci, Physiol Res Ctr, Inst Neuropharmacol, Kerman, Iran.
   [Najafipour, Hamid; Joukar, Siyavash] Kerman Univ Med Sci, Cardiovasc Res Ctr, Inst Basic & Clin Physiol Sci, Kerman, Iran.
   [Najafipour, Hamid; Joukar, Siyavash] Kerman Univ Med Sci, Dept Physiol & Pharmacol, Kerman, Iran.
   [Dabiri, Shahriar] Kerman Univ Med Sci, Pathol & Stem Cell Res Ctr, Kerman, Iran.
   [Esmaeli-Mahani, Saeed] Shahid Bahonar Univ, Dept Biol, Kerman, Iran.
   [Abbasloo, Elham] Kerman Univ Med Sci, Endocrinol & Metab Res Ctr, Kerman, Iran.
   [Afsharipour, Abbas] Kerman Univ Med Sci, Gastroenterol & Hepathol Res Ctr, Inst Basic & Clin Physiol Sci, Kerman, Iran.
RP Najafipour, H (reprint author), Kerman Univ Med Sci, Cardiovasc Res Ctr, Med Fac, Kerman, Iran.; Najafipour, H (reprint author), Kerman Univ Med Sci, Dept Physiol, Med Fac, Kerman, Iran.
EM najafipourh@yahoo.co.uk
FU Physiology Research Center of Kerman University of Medical Sciences,
   Kerman, Iran [93/222KA]
FX This work was supported by grant from Physiology Research Center of
   Kerman University of Medical Sciences, Kerman, Iran (Ethic committee
   code 93/222KA) and the data in this paper are provided from the results
   of MSc thesis of MS Elham Abdi in Physiology.
CR Anwar A, 2002, CIRCULATION, V105, P1220, DOI 10.1161/hc1002.105187
   Bostrom EA, 2011, ARTHRITIS RHEUM-US, V63, P2894, DOI 10.1002/art.30527
   Cai B, 2008, THESIS
   Cao YX, 2008, J IMMUNOL, V180, P922, DOI 10.4049/jimmunol.180.2.922
   Collison LW, 2007, NATURE, V450, P566, DOI 10.1038/nature06306
   Fearon U, 2011, ARTHRITIS RHEUM-US, V63, P2157, DOI 10.1002/art.30322
   FERRELL WR, 1992, J PHYSIOL-LONDON, V449, P607, DOI 10.1113/jphysiol.1992.sp019104
   Filkova M, 2015, CYTOKINE, V73, P36, DOI 10.1016/j.cyto.2015.01.019
   Firestein GS, 2012, KELLEYS TXB RHEUMATO
   Fishman P, 2006, ARTHRITIS RES THER, V8, DOI 10.1186/ar1887
   Goldberg R, 2004, J IMMUNOL, V173, P6465, DOI 10.4049/jimmunol.173.10.6465
   Habu M, 2002, J ORAL PATHOL MED, V31, P45, DOI 10.1046/j.0904-2512.2001.10057.x
   Higgins TF, 2010, J ORTHOP RES, V28, P125, DOI 10.1002/jor.20942
   Houshmandi N, 2016, CYTOKINE, V81, P117, DOI 10.1016/j.cyto.2016.03.010
   Kapila S, 1995, J DENT RES, V74, P1870, DOI 10.1177/00220345950740121001
   Kasperkovitz PV, 2005, ARTHRITIS RHEUM-US, V52, P430, DOI 10.1002/art.20811
   Kochetkova I, 2010, J IMMUNOL, V184, P7144, DOI 10.4049/jimmunol.0902739
   Kooijman R, 2004, J LEUKOCYTE BIOL, V76, P862, DOI 10.1189/jlb.0404248
   Kuo J, 2011, CLIN VACCINE IMMUNOL, V18, P1125, DOI 10.1128/CVI.00052-11
   Laurberg TB, 2012, RHEUMATOL INT, V32, P501, DOI 10.1007/s00296-010-1683-z
   Lee DM, 2001, LANCET, V358, P903, DOI 10.1016/S0140-6736(01)06075-5
   Lemmey A, 2001, J RHEUMATOL, V28, P29
   Levick JR, 2010, INTRO CARDIOVASCULAR, P212
   Martel-Pelletier J, 1998, INFLAMM RES, V47, P90, DOI 10.1007/s000110050288
   Moon SJ, 2013, EXP MOL MED, V45, DOI 10.1038/emm.2013.89
   NAJAFIPOUR H, 1995, EXP PHYSIOL, V80, P209, DOI 10.1113/expphysiol.1995.sp003841
   NAJAFIPOUR H, 1993, EXP PHYSIOL, V78, P625, DOI 10.1113/expphysiol.1993.sp003711
   NAJAFIPOUR H, 1993, BRIT J PHARMACOL, V108, P79, DOI 10.1111/j.1476-5381.1993.tb13443.x
   Niedbala W, 2008, ANN RHEUM DIS, V67, P1474, DOI 10.1136/ard.2007.083360
   Niedbala W, 2007, EUR J IMMUNOL, V37, P3021, DOI 10.1002/eji.2007378101
   Park JS, 2012, IMMUNOLOGY, V137, P326, DOI 10.1111/j.1365-2567.2012.03622.x
   Pickens SR, 2011, ARTHRITIS RHEUM-US, V63, P2289, DOI 10.1002/art.30324
   Rajaiah R, 2011, J BIOL CHEM, V286, P2817, DOI 10.1074/jbc.M110.187013
   Senolt L, 2015, PLOS ONE, V10, DOI 10.1371/journal.pone.0132674
   Stumhofer JS, 2008, IMMUNOL LETT, V117, P123, DOI 10.1016/j.imlet.2008.01.011
   Thiolat A, 2014, CYTOKINE, V69, P87, DOI 10.1016/j.cyto.2014.05.015
   Thompson LC, 2016, AM J PHYSIOL-LUNG C, V310, pL142, DOI 10.1152/ajplung.00384.2014
   Tominaga K, 1999, J ORAL PATHOL MED, V28, P268
   Yoshida H, 2008, IMMUNOL REV, V226, P234, DOI 10.1111/j.1600-065X.2008.00710.x
NR 39
TC 0
Z9 0
U1 12
U2 123
PU SHIRAZ INST CANCER RES
PI SHIRAZ
PA SHIRAZ UNIV MED SCI, IRANIAN SOC IMMUNOL & ALLERGY, PO BOX 71345-3119,
   SHIRAZ, 00000, IRAN
SN 1735-1383
EI 1735-367X
J9 IRAN J IMMUNOL
JI Iran. J. Immunol.
PD WIN
PY 2018
VL 15
IS 1
BP 14
EP 27
PG 14
WC Immunology
SC Immunology
GA GA2QY
UT WOS:000428169900001
PM 29549229
DA 2019-02-27
ER

PT J
AU Maddaloni, M
   Kochetkova, I
   Hoffman, C
   Pascual, DW
AF Maddaloni, Massimo
   Kochetkova, Irina
   Hoffman, Carol
   Pascual, David W.
TI Delivery of IL-35 by Lactococcus lactis Ameliorates Collagen-Induced
   Arthritis in Mice
SO FRONTIERS IN IMMUNOLOGY
LA English
DT Article
DE Lactococcus; probiotic; IL-35; therapeutic; IL-10; cytokines; regulatory
   T cells; CCR6
ID REGULATORY T-CELLS; RHEUMATOID-ARTHRITIS; IMMUNE SUPPRESSION;
   ANIMAL-MODELS; UNITED-STATES; ACID BACTERIA; EXPRESSION; POPULATION;
   DISEASE; ANTIGEN
AB IL-35, a relatively newly discovered cytokine belonging to the larger IL-12 family, shows unique anti-inflammatory properties, believed to be associated with dedicated receptors and signaling pathways. IL-35 plays a pivotal role in the development and the function of both regulatory B (Bregs) and T cells (Tregs). In order to further its therapeutic potential, a dairy Lactococcus lactis strain was engineered to express murine IL-35 (LL-IL35), and this recombinant strain was applied to suppress collagen-induced arthritis (CIA). Oral administration of LL-IL35 effectively reduced the incidence and disease severity of CIA. When administered therapeutically, LL-IL35 abruptly halted CIA progression with no increase in disease severity by reducing neutrophil influx into the joints. LL-IL35 treatment reduced IFN-gamma and IL-17 3.7- and 8.5-fold, respectively, and increased IL-10 production compared to diseased mice. Foxp3(+) and Foxp3(-) CD39(+) CD4(+ )T cells were previously shown to be the Tregs responsible for conferring protection against CIA. Inquiry into their induction revealed that both CCR6(+) and CCR6(- )Foxp3(+or-) CD39+ CD4(+) T cells act as the source of the IL-10 induced by LL-IL35. Thus, this study demonstrates the feasibility and benefits of engineered probiotics for treating autoimmune diseases.
C1 [Maddaloni, Massimo; Hoffman, Carol; Pascual, David W.] Univ Florida, Dept Infect Dis & Immunol, Gainesville, FL 32611 USA.
   [Kochetkova, Irina] Montana State Univ, Dept Microbiol & Immunol, Bozeman, MT 59717 USA.
RP Pascual, DW (reprint author), Univ Florida, Dept Infect Dis & Immunol, Gainesville, FL 32611 USA.
EM pascuald@ufl.edu
FU National Institute of Dental and Cranofacial Research [DE026450]
FX We thank Dr. D. A. Mills, University of California, Davis, for the gift
   of pMSP3535H3. This work was supported by National Institute of Dental
   and Cranofacial Research grant DE026450 (DWP).
CR Barbour KE, 2017, MMWR-MORBID MORTAL W, V66, P246, DOI 10.15585/mmwr.mm6609e1
   Borsellino G, 2007, BLOOD, V110, P1225, DOI 10.1182/blood-2006-12-064527
   Braat H, 2006, CLIN GASTROENTEROL H, V4, P754, DOI 10.1016/j.cgh.2006.03.028
   Brand DD, 2004, METH MOLEC MED, V102, P295
   Cano-Garrido O, 2015, MICROB CELL FACT, V14, DOI 10.1186/s12934-015-0313-6
   Carmona L, 2010, BEST PRACT RES CL RH, V24, P733, DOI 10.1016/j.berh.2010.10.001
   Carvalho RDD, 2017, FRONT MICROBIOL, V8, DOI 10.3389/fmicb.2017.00800
   Clark-Curtiss JE, 2018, J IMMUNOL, V200, P39, DOI 10.4049/jimmunol.1600608
   Collison LW, 2012, NAT IMMUNOL, V13, P290, DOI 10.1038/ni.2227
   Collison LW, 2010, NAT IMMUNOL, V11, P1093, DOI 10.1038/ni.1952
   Cross M, 2014, ANN RHEUM DIS, V73, P1316, DOI 10.1136/annrheumdis-2013-204627
   De Keyser F, 2011, CURR RHEUMATOL REV, V7, P77, DOI 10.2174/157339711794474620
   de Lange-Brokaar BJE, 2012, OSTEOARTHR CARTILAGE, V20, P1484, DOI 10.1016/j.joca.2012.08.027
   Deaglio S, 2007, J EXP MED, V204, P1257, DOI 10.1084/jem.20062512
   del Carmen S, 2014, APPL ENVIRON MICROB, V80, P869, DOI 10.1128/AEM.03296-13
   Desmond C, 2004, APPL ENVIRON MICROB, V70, P5929, DOI 10.1128/AEM.70.10.5929-5936.2004
   Durrer KE, 2017, PLOS ONE, V12, DOI 10.1371/journal.pone.0176286
   FIRESTEIN GS, 1990, J IMMUNOL, V144, P3347
   Galen JE, 2014, VACCINE, V32, P4376, DOI 10.1016/j.vaccine.2013.12.026
   Godefroy E, 2018, GASTROENTEROLOGY, V155, P1205, DOI 10.1053/j.gastro.2018.06.078
   Hegen M, 2008, ANN RHEUM DIS, V67, P1505, DOI 10.1136/ard.2007.076430
   Hu YP, 2013, CLIN RHEUMATOL, V32, P161, DOI 10.1007/s10067-012-2041-1
   Huang A, 2017, J INFLAMM-LOND, V14, DOI 10.1186/s12950-017-0164-5
   Huibregtse IL, 2007, GASTROENTEROLOGY, V133, P517, DOI 10.1053/j.gastro.2007.04.073
   Hunter TM, 2017, RHEUMATOL INT, V37, P1551, DOI 10.1007/s00296-017-3726-1
   Jung SM, 2014, J IMMUNOL RES, DOI 10.1155/2014/263625
   Kandasamy S, 2017, FRONT IMMUNOL, V8, DOI 10.3389/fimmu.2017.00334
   Kannan Krishnaswamy, 2005, Pathophysiology, V12, P167, DOI 10.1016/j.pathophys.2005.07.011
   Kirmiz N, 2018, ANNU REV FOOD SCI T, V9, P429, DOI 10.1146/annurev-food-030216-030207
   Kleinewietfeld M, 2005, BLOOD, V105, P2877, DOI 10.1182/blood-2004-07-2505
   Kluger MA, 2014, J AM SOC NEPHROL, V25, P1291, DOI 10.1681/ASN.2013080904
   Kochetkova I, 2014, J IMMUNOL, V192, P804, DOI 10.4049/jimmunol.1302018
   Kochetkova I, 2011, J IMMUNOL, V187, P4654, DOI 10.4049/jimmunol.1100530
   Kochetkova I, 2010, J IMMUNOL, V184, P7144, DOI 10.4049/jimmunol.0902739
   Kong WT, 2017, NUCLEIC ACIDS RES, V45, P1005, DOI 10.1093/nar/gkw1045
   Kourbeti IS, 2014, CLIN INFECT DIS, V58, P1649, DOI 10.1093/cid/ciu185
   Li N, 2015, INT J CLIN EXP MED, V8, P15043
   Li YJ, 2014, ONCOL LETT, V7, P576, DOI 10.3892/ol.2013.1743
   Maddaloni M, 2015, PLOS ONE, V10, DOI 10.1371/journal.pone.0117825
   Magid-Bernstein JR, 2017, J INTERF CYTOK RES, V37, P153, DOI 10.1089/jir.2016.0071
   Mansour NM, 2016, MICROBIOL IMMUNOL, V60, P527, DOI 10.1111/1348-0421.12397
   Mays ZJS, 2018, CURR OPIN BIOTECH, V53, P224, DOI 10.1016/j.copbio.2018.01.028
   McLean MH, 2017, INFLAMM BOWEL DIS, V23, P1983, DOI 10.1097/MIB.0000000000001274
   More MI, 2018, CLIN MED INSIGHTS-GA, V11, DOI 10.1177/1179552217752679
   Niedbala W, 2007, EUR J IMMUNOL, V37, P3021, DOI 10.1002/eji.2007378101
   O'Flaherty S, 2016, APPL ENVIRON MICROB, V82, P6091, DOI 10.1128/AEM.01533-16
   Ou BM, 2016, APPL MICROBIOL BIOT, V100, P8693, DOI 10.1007/s00253-016-7829-5
   Rampersad RR, 2011, PLOS ONE, V6, DOI 10.1371/journal.pone.0025833
   Richards JL, 2016, CLIN TRANSL IMMUNOL, V5, DOI 10.1038/cti.2016.29
   Rivino L, 2010, J EXP MED, V207, P565, DOI 10.1084/jem.20091021
   Rosenblum H, 2011, AUTOIMMUN REV, V10, P563, DOI 10.1016/j.autrev.2011.04.010
   SAXNE T, 1988, ARTHRITIS RHEUM, V31, P1041, DOI 10.1002/art.1780310816
   Schorpion A, 2017, CURR RHEUMATOL REP, V19, DOI 10.1007/s11926-017-0696-y
   Scott DL, 2010, LANCET, V376, P1094, DOI 10.1016/S0140-6736(10)60826-4
   Shigemori S, 2017, FRONT IMMUNOL, V8, DOI 10.3389/fimmu.2017.00022
   Singh K, 2015, SCI REP-UK, V5, DOI 10.1038/srep12633
   Smelt MJ, 2012, PLOS ONE, V7, DOI 10.1371/journal.pone.0047244
   Sonnenborn U, 2016, FEMS MICROBIOL LETT, V363, DOI 10.1093/femsle/fnw212
   Steidler L, 2003, NAT BIOTECHNOL, V21, P785, DOI 10.1038/nbt840
   Tirotta E, 2013, J NEUROIMMUNOL, V254, P110, DOI 10.1016/j.jneuroim.2012.10.005
   Wang RX, 2014, NAT MED, V20, P633, DOI 10.1038/nm.3554
   Wang Y, 2018, J CELL MOL MED, V22, P1014, DOI 10.1111/jcmm.13428
   Yamashita M, 2018, FRONT MICROBIOL, V8, DOI 10.3389/fmicb.2017.02596
   Zhang B, 2016, MICROB CELL FACT, V15, DOI 10.1186/s12934-016-0506-7
NR 64
TC 0
Z9 0
U1 0
U2 0
PU FRONTIERS MEDIA SA
PI LAUSANNE
PA AVENUE DU TRIBUNAL FEDERAL 34, LAUSANNE, CH-1015, SWITZERLAND
SN 1664-3224
J9 FRONT IMMUNOL
JI Front. Immunol.
PD NOV 20
PY 2018
VL 9
AR 2691
DI 10.3389/fimmu.2018.02691
PG 9
WC Immunology
SC Immunology
GA HB0GM
UT WOS:000450691100002
PM 30515168
OA DOAJ Gold
DA 2019-02-27
ER

PT J
AU Thompson, A
   Orr, SJ
AF Thompson, Aiysha
   Orr, Selinda J.
TI Emerging IL-12 family cytokines in the fight against fungal infectionse
SO CYTOKINE
LA English
DT Review
DE Fungal; IL-12; IL-23; IL-27; IL-35
ID REGULATORY T-CELLS; CHRONIC MUCOCUTANEOUS CANDIDIASIS;
   CENTRAL-NERVOUS-SYSTEM; TUMOR-NECROSIS-FACTOR; BETA-GLUCAN RECEPTOR;
   ASPERGILLUS-FUMIGATUS; INTERLEUKIN-12 IL-12; HOST-DEFENSE; DENDRITIC
   CELLS; TH17 CELLS
AB Invasive fungal infections cause approximately 1.5 million deaths per year worldwide and are a growing threat to human health. Current anti-fungal therapies are often insufficient, therefore studies into host-pathogen interactions are critical for the development of novel therapies to improve mortality rates. Myeloid cells, such as macrophages and dendritic cells, express pattern recognition receptor (PRRs), which are important for fungal recognition. Engagement of these PRRs by fungal pathogens induces multiple cytokines, which in turn activate T effector responses. Interleukin (IL)-12 family members (IL-12p70, IL-23, IL-27 and IL-35) link innate immunity with the development of adaptive immunity and are also important for regulating T cell responses. IL-12 and IL-23 have established roles during anti-fungal immunity, whereas emerging roles for IL-27 and IL-35 have recently been reported. Here, we discuss the IL-12 family, focusing on IL-27 and IL-35 during anti-fungal immune responses to pathogens such as Candida and Aspergillus.
C1 [Thompson, Aiysha; Orr, Selinda J.] Cardiff Univ, Sch Med, Div Infect & Immun, Cardiff CF14 4XN, S Glam, Wales.
RP Orr, SJ (reprint author), Cardiff Univ, Sch Med, Div Infect & Immun, Cardiff CF14 4XN, S Glam, Wales.
EM orrs@cardiff.ac.uk
OI Orr, Selinda/0000-0001-8539-7825
FU Wellcome Trust [099953/Z/12/Z]; Royal Society [099953/Z/12/Z]
FX SJO is funded by a Sir Henry Dale Fellowship jointly funded by the
   Wellcome Trust and the Royal Society (Grant Number 099953/Z/12/Z).
CR Acosta-Rodriguez EV, 2007, NAT IMMUNOL, V8, P639, DOI 10.1038/ni1467
   Aggarwal S, 2003, J BIOL CHEM, V278, P1910, DOI 10.1074/jbc.M207577200
   Altare F, 1998, SCIENCE, V280, P1432, DOI 10.1126/science.280.5368.1432
   Apetoh L, 2010, NAT IMMUNOL, V11, P854, DOI 10.1038/ni.1912
   Ashman RB, 2011, CLIN DEV IMMUNOL, DOI 10.1155/2011/686597
   Awasthi A, 2007, NAT IMMUNOL, V8, P1380, DOI 10.1038/ni1541
   BACON CM, 1995, J EXP MED, V181, P399, DOI 10.1084/jem.181.1.399
   Balish E, 1998, J INFECT DIS, V178, P478, DOI 10.1086/515645
   Bardel E, 2008, J IMMUNOL, V181, P6898, DOI 10.4049/jimmunol.181.10.6898
   Batten M, 2008, J IMMUNOL, V180, P2752, DOI 10.4049/jimmunol.180.5.2752
   Batten M, 2006, NAT IMMUNOL, V7, P929, DOI 10.1038/ni1375
   Beadling C, 2006, ARCH IMMUNOL THER EX, V54, P15, DOI 10.1007/s00005-006-0002-6
   Bedke T, 2014, IMMUNOL CELL BIOL, V92, P659, DOI 10.1038/icb.2014.34
   Boisson B, 2013, IMMUNITY, V39, P676, DOI 10.1016/j.immuni.2013.09.002
   Bonifazi P, 2009, MUCOSAL IMMUNOL, V2, P362, DOI 10.1038/mi.2009.17
   Bourgeois C, 2011, J IMMUNOL, V186, P3104, DOI 10.4049/jimmunol.1002599
   Carrion SD, 2013, J IMMUNOL, V191, P2581, DOI 10.4049/jimmunol.1300748
   Cenci E, 1998, J INFECT DIS, V178, P1750, DOI 10.1086/314493
   Cenci E, 1998, J IMMUNOL, V161, P3543
   Cenci E, 1999, J INFECT DIS, V180, P1957, DOI 10.1086/315142
   Chen Y, 2006, J CLIN INVEST, V116, P1317, DOI 10.1172/JCI25308
   Clement M, 2016, PLOS PATHOG, V12, DOI 10.1371/journal.ppat.1006050
   Collison LW, 2007, NATURE, V450, P566, DOI 10.1038/nature06306
   Collison LW, 2012, NAT IMMUNOL, V13, P290, DOI 10.1038/ni.2227
   Collison LW, 2010, NAT IMMUNOL, V11, P1093, DOI 10.1038/ni.1952
   Conti HR, 2011, MUCOSAL IMMUNOL, V4, P448, DOI 10.1038/mi.2011.5
   Conti HR, 2009, J EXP MED, V206, P299, DOI 10.1084/jem.20081463
   Cooper AM, 1997, J EXP MED, V186, P39, DOI 10.1084/jem.186.1.39
   de Beaucoudrey L, 2010, MEDICINE, V89, P381, DOI 10.1097/MD.0b013e3181fdd832
   De Luca A, 2007, J IMMUNOL, V179, P5999, DOI 10.4049/jimmunol.179.9.5999
   Delsing CE, 2014, BMC INFECT DIS, V14, DOI 10.1186/1471-2334-14-166
   Depner M, 2016, J CLIN IMMUNOL, V36, P73, DOI 10.1007/s10875-015-0214-9
   Devergne O, 1996, J VIROL, V70, P1143
   Devergne O, 1997, P NATL ACAD SCI USA, V94, P12041, DOI 10.1073/pnas.94.22.12041
   Dixon KO, 2015, EUR J IMMUNOL, V45, P1736, DOI 10.1002/eji.201445217
   Drewniak A, 2013, BLOOD, V121, P2385, DOI 10.1182/blood-2012-08-450551
   Duan W, 2011, J IMMUNOL, V187, P6499, DOI 10.4049/jimmunol.1101398
   Egwuagu CE, 2015, CRIT REV IMMUNOL, V35, P49, DOI 10.1615/CritRevImmunol.2015012558
   Eyerich K, 2008, J INVEST DERMATOL, V128, P2640, DOI 10.1038/jid.2008.139
   Farah CS, 2006, ORAL MICROBIOL IMMUN, V21, P252, DOI 10.1111/j.1399-302X.2006.00288.x
   Ferwerda B, 2009, NEW ENGL J MED, V361, P1760, DOI 10.1056/NEJMoa0901053
   Findlay EG, 2010, J IMMUNOL, V185, P2482, DOI 10.4049/jimmunol.0904019
   Fitzgerald DC, 2007, NAT IMMUNOL, V8, P1372, DOI 10.1038/ni1540
   Gafa V, 2006, INFECT IMMUN, V74, P1480, DOI 10.1128/IAI.74.3.1480-1489.2006
   Gafa V, 2010, IMMUNOLOGY, V131, P282, DOI 10.1111/j.1365-2567.2010.03302.x
   Gee Katrina, 2009, Inflammation & Allergy Drug Targets, V8, P40
   Gersuk GM, 2006, J IMMUNOL, V176, P3717, DOI 10.4049/jimmunol.176.6.3717
   GILLESSEN S, 1995, EUR J IMMUNOL, V25, P200, DOI 10.1002/eji.1830250133
   Glocker EO, 2009, NEW ENGL J MED, V361, P1727, DOI 10.1056/NEJMoa0810719
   Gollob JA, 1998, BLOOD, V91, P1341
   Goriely S, 2008, CURR OPIN ORGAN TRAN, V13, P4, DOI 10.1097/MOT.0b013e3282f406c4
   Haines CJ, 2013, CELL REP, V3, P1378, DOI 10.1016/j.celrep.2013.03.035
   Hall AO, 2012, IMMUNITY, V37, P511, DOI 10.1016/j.immuni.2012.06.014
   Hamano S, 2003, IMMUNITY, V19, P657, DOI 10.1016/S1074-7613(03)00298-X
   Hambleton S, 2011, NEW ENGL J MED, V365, P127, DOI 10.1056/NEJMoa1100066
   Happel KI, 2003, J IMMUNOL, V170, P4432, DOI 10.4049/jimmunol.170.9.4432
   Hirahara K, 2015, IMMUNITY, V42, P877, DOI 10.1016/j.immuni.2015.04.014
   Hohl TM, 2005, PLOS PATHOG, V1, P232, DOI 10.1371/journal.ppat.0010030
   Holscher C, 2005, J IMMUNOL, V174, P3534, DOI 10.4049/jimmunol.174.6.3534
   HSIEH CS, 1993, SCIENCE, V260, P547, DOI 10.1126/science.8097338
   Huang WT, 2004, J INFECT DIS, V190, P624, DOI 10.1086/422329
   Huber S, 2011, IMMUNITY, V34, P554, DOI 10.1016/j.immuni.2011.01.020
   Humphreys IR, 2003, J IMMUNOL, V170, P6125, DOI 10.4049/jimmunol.170.12.6125
   Hunter CA, 2005, NAT REV IMMUNOL, V5, P521, DOI 10.1038/nri1648
   Hunter CA, 2012, IMMUNITY, V37, P960, DOI 10.1016/j.immuni.2012.11.003
   Huppler AR, 2014, J IMMUNOL, V192, P1745, DOI 10.4049/jimmunol.1302265
   Jones GW, 2015, J EXP MED, V212, P1793, DOI 10.1084/jem.20132307
   Kagami S, 2010, J IMMUNOL, V185, P5453, DOI 10.4049/jimmunol.1001153
   Kaposzta R, 1998, INFECT IMMUN, V66, P1708
   Kisand K, 2010, J EXP MED, V207, P299, DOI 10.1084/jem.20091669
   Kreindler JL, 2010, J CLIN INVEST, V120, P3242, DOI 10.1172/JCI42388
   Kreymborg K, 2007, J IMMUNOL, V179, P8098, DOI 10.4049/jimmunol.179.12.8098
   Langrish CL, 2005, J EXP MED, V201, P233, DOI 10.1084/jem.20041257
   Lavigne LM, 1998, J IMMUNOL, V160, P284
   Lederer JA, 1996, J EXP MED, V184, P397, DOI 10.1084/jem.184.2.397
   LeibundGut-Landmann S, 2007, NAT IMMUNOL, V8, P630, DOI 10.1038/ni1460
   Lev-Sagie A, 2009, AM J OBSTET GYNECOL, V200, DOI 10.1016/j.ajog.2008.10.039
   Lilly LM, 2012, J IMMUNOL, V189, P3653, DOI 10.4049/jimmunol.1201797
   LING P, 1995, J IMMUNOL, V154, P116
   Liu LY, 2011, J EXP MED, V208, P1635, DOI 10.1084/jem.20110958
   Lucas S, 2003, P NATL ACAD SCI USA, V100, P15047, DOI 10.1073/pnas.2536517100
   Ma XJ, 2001, ADV IMMUNOL, V79, P55
   MANETTI R, 1993, J EXP MED, V177, P1199, DOI 10.1084/jem.177.4.1199
   Mathur AN, 2007, J IMMUNOL, V178, P4901, DOI 10.4049/jimmunol.178.8.4901
   Mattner F, 1996, EUR J IMMUNOL, V26, P1553, DOI 10.1002/eji.1830260722
   Meiler F, 2008, J EXP MED, V205, P2887, DOI 10.1084/jem.20080193
   Mencacci A, 1998, J IMMUNOL, V161, P6228
   Milner JD, 2008, NATURE, V452, P773, DOI 10.1038/nature06764
   Miyazato A, 2009, INFECT IMMUN, V77, P3056, DOI 10.1128/IAI.00840-08
   Molle C, 2007, J IMMUNOL, V178, P7607, DOI 10.4049/jimmunol.178.12.7607
   Montagnoli C, 2004, MED MYCOL, V42, P319, DOI 10.1080/13693780310001644653
   Muller U, 2001, J IMMUNOL, V167, P3346, DOI 10.4049/jimmunol.167.6.3346
   Murdock BJ, 2011, INFECT IMMUN, V79, P125, DOI 10.1128/IAI.00508-10
   Murugaiyan G, 2009, J IMMUNOL, V183, P2435, DOI 10.4049/jimmunol.0900568
   NAGAI H, 1995, J INFECT DIS, V172, P1554, DOI 10.1093/infdis/172.6.1554
   Netea MG, 2003, EUR J IMMUNOL, V33, P3409, DOI 10.1002/eji.200323737
   Netea MG, 2003, J INFECT DIS, V188, P320, DOI 10.1086/376456
   Neufert C, 2007, EUR J IMMUNOL, V37, P1809, DOI 10.1002/eji.200636896
   Niedbala W, 2007, EUR J IMMUNOL, V37, P3021, DOI 10.1002/eji.2007378101
   Oppmann B, 2000, IMMUNITY, V13, P715, DOI 10.1016/S1074-7613(00)00070-4
   Orr SJ, 2013, PLOS PATHOG, V9, DOI [10.1371/journal.ppat.1003357, 10.1371/]
   Owaki T, 2005, J IMMUNOL, V175, P2191, DOI 10.4049/jimmunol.175.4.2191
   Ozbek N, 2005, CLIN INFECT DIS, V40, pE55, DOI 10.1086/427879
   Pacciani V, 2010, J ALLERGY CLIN IMMUN, V125, P727, DOI 10.1016/j.jaci.2009.12.004
   Parham C, 2002, J IMMUNOL, V168, P5699, DOI 10.4049/jimmunol.168.11.5699
   Patin E. C., 2018, SEMIN CELL DEV BIOL
   Patin EC, 2016, J IMMUNOL, V197, P208, DOI 10.4049/jimmunol.1501204
   Pedraza-Sanchez S, 2010, INT J INFECT DIS, V14, pE256, DOI 10.1016/j.ijid.2009.11.005
   Peters A, 2011, IMMUNITY, V35, P986, DOI 10.1016/j.immuni.2011.10.015
   Pflanz S, 2002, IMMUNITY, V16, P779, DOI 10.1016/S1074-7613(02)00324-2
   Pflanz S, 2004, J IMMUNOL, V172, P2225, DOI 10.4049/jimmunol.172.4.2225
   Piccotti JR, 1996, J IMMUNOL, V157, P1951
   Pietrella D, 2004, CELL MICROBIOL, V6, P883, DOI 10.1111/j.1462-5822.2004.00411.x
   Pirhonen J, 2007, J LEUKOCYTE BIOL, V82, P1185, DOI 10.1189/jlb.0307157
   PODLASKI FJ, 1992, ARCH BIOCHEM BIOPHYS, V294, P230, DOI 10.1016/0003-9861(92)90162-P
   Pot C, 2009, J IMMUNOL, V183, P797, DOI 10.4049/jimmunol.0901233
   Puel A, 2011, SCIENCE, V332, P65, DOI 10.1126/science.1200439
   Puel A, 2010, J EXP MED, V207, P291, DOI 10.1084/jem.20091983
   Ramaprakash H, 2009, INFECT IMMUN, V77, P108, DOI 10.1128/IAI.00998-08
   REINER SL, 1994, J EXP MED, V179, P447, DOI 10.1084/jem.179.2.447
   Remoli ME, 2007, EUR J IMMUNOL, V37, P3499, DOI 10.1002/eji.200737566
   Rivera A, 2006, IMMUNITY, V25, P665, DOI 10.1016/j.immuni.2006.08.016
   Rivera A, 2011, J EXP MED, V208, P369, DOI 10.1084/jem.20100906
   Robinson MJ, 2009, J EXP MED, V206, P2037, DOI 10.1084/jem.20082818
   Roilides E, 1999, INFECT IMMUN, V67, P3047
   ROMANI L, 1994, J IMMUNOL, V153, P5167
   Romani L, 2008, NATURE, V451, P211, DOI 10.1038/nature06471
   Saijo S, 2010, IMMUNITY, V32, P681, DOI 10.1016/j.immuni.2010.05.001
   Shimoda K, 2000, IMMUNITY, V13, P561, DOI 10.1016/S1074-7613(00)00055-8
   Shimoda K, 2002, BLOOD, V99, P2094, DOI 10.1182/blood.V99.6.2094
   Shimozato O, 2009, IMMUNOLOGY, V128, pe816, DOI 10.1111/j.1365-2567.2009.03088.x
   Smeekens SP, 2011, PLOS ONE, V6, DOI 10.1371/journal.pone.0029248
   Steele C, 2005, PLOS PATHOG, V1, P323, DOI 10.1371/journal.ppat.0010042
   Stritesky GL, 2008, J IMMUNOL, V181, P5948, DOI 10.4049/jimmunol.181.9.5948
   Stumhofer JS, 2007, NAT IMMUNOL, V8, P1363, DOI 10.1038/ni1537
   Stumhofer JS, 2006, NAT IMMUNOL, V7, P937, DOI 10.1038/ni1376
   Stumhofer JS, 2010, NAT IMMUNOL, V11, P1119, DOI 10.1038/ni.1957
   Sun L, 2015, CYTOKINE, V75, P249, DOI 10.1016/j.cyto.2015.01.030
   Takatori H, 2009, J EXP MED, V206, P35, DOI 10.1084/jem.20072713
   Taylor PR, 2007, NAT IMMUNOL, V8, P31, DOI 10.1038/ni1408
   Thierfelder WE, 1996, NATURE, V382, P171, DOI 10.1038/382171a0
   Trinchieri G, 2003, IMMUNITY, V19, P641, DOI 10.1016/S1074-7613(03)00296-6
   Tsumura M, 2012, HUM MUTAT, V33, P1377, DOI 10.1002/humu.22113
   van de Veerdonk FL, 2011, NEW ENGL J MED, V365, P54, DOI 10.1056/NEJMoa1100102
   Vignali DAA, 2012, NAT IMMUNOL, V13, P722, DOI 10.1038/ni.2366
   Villarino A, 2003, IMMUNITY, V19, P645, DOI 10.1016/S1074-7613(03)00300-5
   Villarino AV, 2006, J IMMUNOL, V176, P237, DOI 10.4049/jimmunol.176.1.237
   Wagener J, 2014, PLOS PATHOG, V10, DOI 10.1371/journal.ppat.1004050
   Wang RX, 2014, NAT MED, V20, P633, DOI 10.1038/nm.3554
   Wei XQ, 2011, CLIN DEV IMMUNOL, DOI 10.1155/2011/697340
   Wells CA, 2008, J IMMUNOL, V180, P7404, DOI 10.4049/jimmunol.180.11.7404
   Werner JL, 2009, J IMMUNOL, V182, P4938, DOI 10.4049/jimmunol.0804250
   Wirtz S, 2005, J IMMUNOL, V174, P2814, DOI 10.4049/jimmunol.174.5.2814
   Wu Yan, 2006, J Huazhong Univ Sci Technolog Med Sci, V26, P245
   Xu XJ, 2012, BBA-GEN SUBJECTS, V1820, P1656, DOI 10.1016/j.bbagen.2012.06.015
   Yamanaka A, 2004, J IMMUNOL, V172, P3590, DOI 10.4049/jimmunol.172.6.3590
   Yang XXO, 2008, IMMUNITY, V28, P29, DOI 10.1016/j.immuni.2007.11.016
   Yang XXO, 2007, J BIOL CHEM, V282, P9358, DOI 10.1074/jbc.C600321200
   Yano J, 2012, PLOS ONE, V7, DOI 10.1371/journal.pone.0046311
   Yen D, 2006, J CLIN INVEST, V116, P1310, DOI 10.1172/JCI21404
   Yoshida H, 2001, IMMUNITY, V15, P569, DOI 10.1016/S1074-7613(01)00206-0
   Yoshida H, 2015, ANNU REV IMMUNOL, V33, P417, DOI 10.1146/annurev-immunol-032414-112134
   Yoshimoto T, 2007, J IMMUNOL, V179, P4415, DOI 10.4049/jimmunol.179.7.4415
   Yoshimura T, 2006, J IMMUNOL, V177, P5377, DOI 10.4049/jimmunol.177.8.5377
   Zahn S, 2005, EUR J IMMUNOL, V35, P1106, DOI 10.1002/eji.200425926
   Zelante T, 2007, EUR J IMMUNOL, V37, P2695, DOI 10.1002/eji.200737409
   Zelante T, 2009, EUR J IMMUNOL, V39, P645, DOI 10.1002/eji.200839102
   Zheng XF, 2013, PLOS ONE, V8, DOI 10.1371/journal.pone.0063967
   Zhou MH, 2008, IMMUNOL LETT, V118, P72, DOI 10.1016/j.imlet.2008.03.004
   Zou J, 1997, J BIOL CHEM, V272, P6073, DOI 10.1074/jbc.272.9.6073
NR 170
TC 1
Z9 1
U1 1
U2 1
PU ACADEMIC PRESS LTD- ELSEVIER SCIENCE LTD
PI LONDON
PA 24-28 OVAL RD, LONDON NW1 7DX, ENGLAND
SN 1043-4666
EI 1096-0023
J9 CYTOKINE
JI Cytokine
PD NOV
PY 2018
VL 111
BP 398
EP 407
DI 10.1016/j.cyto.2018.05.019
PG 10
WC Biochemistry & Molecular Biology; Cell Biology; Immunology
SC Biochemistry & Molecular Biology; Cell Biology; Immunology
GA HG1XG
UT WOS:000454753800054
PM 29793796
OA Green Published, Other Gold
DA 2019-02-27
ER

PT J
AU Ostapchuk, YO
   Perfilyeva, YV
   Kustova, EA
   Urazalieva, NT
   Omarbaeva, NA
   Talaeva, SG
   Belyaev, NN
AF Ostapchuk, Yekaterina O.
   Perfilyeva, Yuliya V.
   Kustova, Elena A.
   Urazalieva, Natalya T.
   Omarbaeva, Nazgul A.
   Talaeva, Shynar G.
   Belyaev, Nikolai N.
TI Functional heterogeneity of circulating T regulatory cell subsets in
   breast cancer patients
SO BREAST CANCER
LA English
DT Article
DE Natural T regulatory cells; Type 1 T regulatory cells; Suppressive
   molecules; Breast cancer
ID PERIPHERAL-BLOOD; TUMOR MICROENVIRONMENT; PROGNOSTIC VALUE; TYPE-1
   CELLS; MECHANISMS; SUPPRESSION; INDUCTION; IMMUNITY; CARCINOMA;
   EXPANSION
AB Background Regulatory T cells (Tregs) play a major role in tumor escape from immunosurveillance by suppressing effector cells. The number of Tregs is increased in tumor sites and peripheral blood of breast cancer patients. However, the data regarding phenotypic and functional heterogeneity of Treg subpopulations in breast cancer are limited. The present study aimed to investigate the number and suppressive potential of Tregs that possess natural naive-(N nTregs), effector/memorylike (EM nTregs), and Tr1-like phenotypes in breast cancer patients and healthy women.
   Methods The study included 10 HW and 17 primary breast cancer patients. Numbers of CD4(+)CD25(+)FoxP3(+)CD45RA(+) N nTregs, CD4(+)CD25(+)FoxP3(+)CD45RA(-) EM nTregs, and CD4(+)IL-4(-)IL-10(+) Tr1 subsets and the expression of CTLA-4, CD39, GITR, LAP, and IL-35 by these Treg subsets were measured in freshly obtained peripheral blood by flow cytometry.
   Results Herein, we demonstrate that the percentages of N nTregs, EM nTregs, CD25(+) and FoxP3(+) Tr1 cells are elevated in the peripheral blood of breast cancer patients, but do not correlate with cancer stages. Nevertheless, the frequency of CD25(+) Tr1 cells was associated with nodal involvement, while the number of EM nTregs correlated with clinical outcome. The expression of CTLA-4 and IL-35 by all assessed Treg subsets was increased throughout all tumor stages (I-III).
   Conclusions Collectively, the current study shows phenotypic alterations in suppressive receptors of Treg subsets, suggesting that breast cancer patients have increased activity of N nTregs, EM nTregs and Tr1 cells; and EM nTregs and CD25(+) Tr1 cells represent prospective markers for assessing disease prognosis.
C1 [Ostapchuk, Yekaterina O.; Perfilyeva, Yuliya V.] MA Aitkhozhins Inst Mol Biol & Biochem, Lab Mol Immunol & Immunobiotechnol, 86 Dosmuhamedov Str, Alma Ata 050012, Kazakhstan.
   [Kustova, Elena A.; Urazalieva, Natalya T.] Sci Ctr Pediat & Childrens Surg, Lab Flow Cytometry, 146 Al Farabi Str, Alma Ata 050044, Kazakhstan.
   [Omarbaeva, Nazgul A.; Talaeva, Shynar G.] Res Inst Radiol & Oncol, Mammol Ctr, 91 Abay Ave, Alma Ata 050022, Kazakhstan.
   [Belyaev, Nikolai N.] St Petersburg Pasteur Inst, Dept New Technol, 14 Mira Str, St Petersburg 197101, Russia.
RP Ostapchuk, YO (reprint author), MA Aitkhozhins Inst Mol Biol & Biochem, Lab Mol Immunol & Immunobiotechnol, 86 Dosmuhamedov Str, Alma Ata 050012, Kazakhstan.
EM katyostapchuk@gmail.com
RI Ostapchuk, Yekaterina/D-1254-2015
OI Ostapchuk, Yekaterina/0000-0002-3771-423X
FU Science Committee of Ministry of education and science of the Republic
   of Kazakhstan [AP05131691]
FX This work was supported by the Grant AP05131691 "Molecular mechanisms of
   influence of T regulatory cells on tumor cell activity" of Science
   Committee of Ministry of education and science of the Republic of
   Kazakhstan.
CR Abo-Elenein Amany, 2008, Egypt J Immunol, V15, P145
   Adalid-Peralta L, 2011, INT J BIOL SCI, V7, P1412, DOI 10.7150/ijbs.7.1412
   Adeegbe DO, 2013, FRONT IMMUNOL, V4, DOI 10.3389/fimmu.2013.00190
   Bergmann C, 2008, CLIN CANCER RES, V14, P3706, DOI 10.1158/1078-0432.CCR-07-5126
   Beyer M, 2011, CLIN DEV IMMUNOL, DOI 10.1155/2011/734036
   Booth NJ, 2010, J IMMUNOL, V184, P4317, DOI 10.4049/jimmunol.0903781
   Cai XY, 2015, INT J CLIN EXP PATHO, V8, P14757
   Cavani A, 2000, J INVEST DERMATOL, V114, P295, DOI 10.1046/j.1523-1747.2000.00881.x
   Chaudhary B, 2016, VACCINES-BASEL, V4, DOI 10.3390/vaccines4030028
   Chen GH, 2016, AM J TRANSL RES, V8, P2255
   Chen JX, 2014, MED ONCOL, V31, DOI 10.1007/s12032-014-0082-9
   Collison LW, 2010, NAT IMMUNOL, V11, P1093, DOI 10.1038/ni.1952
   Watanabe MAE, 2010, CANCER METAST REV, V29, P569, DOI 10.1007/s10555-010-9247-y
   El Deeb NMF, 2013, TURK J PATHOL, V29, P193, DOI 10.5146/tjpath.2013.01186
   Gagliani N, 2013, NAT MED, V19, P739, DOI 10.1038/nm.3179
   Gol-Ara M, 2012, ARTHRITIS, DOI 10.1155/2012/805875
   Gregori S, 2012, FRONT IMMUNOL, V3, DOI 10.3389/fimmu.2012.00030
   Hamidinia M, 2015, ADV PHARM BULL, V5, P261, DOI 10.15171/apb.2015.036
   Hamidullah, 2012, BREAST CANCER RES TR, V133, P11, DOI 10.1007/s10549-011-1855-x
   Khaja ASS, 2017, ONCOTARGET, V8, P33159, DOI 10.18632/oncotarget.16565
   Kotsakis A, 2016, SCI REP-UK, V6, DOI 10.1038/srep39247
   Krausz LT, 2012, INT J IMMUNOPATH PH, V25, P59, DOI 10.1177/039463201202500108
   Ladoire S, 2008, CLIN CANCER RES, V14, P2413, DOI 10.1158/1078-0432.CCR-07-4491
   Liyanage UK, 2002, J IMMUNOL, V169, P2756, DOI 10.4049/jimmunol.169.5.2756
   Mahalingam J, 2014, PLOS ONE, V9, DOI 10.1371/journal.pone.0108554
   Miyara M, 2009, IMMUNITY, V30, P899, DOI 10.1016/j.immuni.2009.03.019
   Ostapchuk YO, 2015, CELL IMMUNOL, V298, P37, DOI 10.1016/j.cellimm.2015.09.002
   Perfilyeva Y, 2015, CLIN CELL IMMUNOL, V6, P286, DOI [10.4172/2155-9899.1000286, DOI 10.4172/2155-9899.1000286]
   Roncarolo MG, 2001, IMMUNOL REV, V182, P68, DOI 10.1034/j.1600-065X.2001.1820105.x
   Schuler PJ, 2012, EUR J IMMUNOL, V42, P1876, DOI 10.1002/eji.201142347
   Shevach EM, 2009, IMMUNITY, V30, P636, DOI 10.1016/j.immuni.2009.04.010
   Shimizu J, 1999, J IMMUNOL, V163, P5211
   Stewart B. W., 2014, WORLD CANC REPORT 20, P1
   Tran DQ, 2009, BLOOD, V113, P5125, DOI 10.1182/blood-2009-01-199950
   Tumis ME, 2016, IMMUNITY, V44, P316, DOI 10.1016/j.immuni.2016.01.013
   Wolf AM, 2003, CLIN CANCER RES, V9, P606
   Zhou Y, 2017, J CANCER, V8, P4098, DOI 10.7150/jca.21030
   Zou WP, 2006, NAT REV IMMUNOL, V6, P295, DOI 10.1038/nri1806
NR 38
TC 0
Z9 0
U1 1
U2 1
PU SPRINGER JAPAN KK
PI TOKYO
PA CHIYODA FIRST BLDG EAST, 3-8-1 NISHI-KANDA, CHIYODA-KU, TOKYO, 101-0065,
   JAPAN
SN 1340-6868
EI 1880-4233
J9 BREAST CANCER-TOKYO
JI Breast Cancer
PD NOV
PY 2018
VL 25
IS 6
BP 687
EP 697
DI 10.1007/s12282-018-0874-4
PG 11
WC Oncology; Obstetrics & Gynecology
SC Oncology; Obstetrics & Gynecology
GA HA9TS
UT WOS:000450650400008
PM 29797233
DA 2019-02-27
ER

PT J
AU Xu, PL
   Ji, L
   Tian, S
   Li, FM
AF Xu, Pengliang
   Ji, Lei
   Tian, Shuang
   Li, Fumei
TI Clinical effects of tanshinone IIA sodium sulfonate combined with
   trimetazidine and levocarnitine in the treatment of AVMC and its effects
   on serum TNF-alpha, IL-18 and IL-35
SO EXPERIMENTAL AND THERAPEUTIC MEDICINE
LA English
DT Article
DE acute viral myocarditis; tanshinone IIA sodium sulfonate; trimetazidine;
   levocarnitine; tumor necrosis factor-alpha; interleukin-18;
   interleukin-35
ID ACUTE VIRAL MYOCARDITIS
AB Clinical effects of tanshinone IIA sodium sulfonate combined with trimetazidine and levocarnitine in the treatment of acute viral myocarditis (AVMC) were investigated. Eighty-six patients with AVMC treated in Dongying City People's Hospital from August 2016 to July 2017 were selected and randomly divided into control group (n=43) and observation group (n=43). Patients in control group were treated with tanshinone IIA sodium sulfonate, while those in observation group were treated with trimetazidine and levocarnitine. The curative effect and improvement in clinical symptoms were compared between the two groups of patients, and enzyme-linked immunosorbent assay (ELISA) was used to detect the levels of heart-type fatty acid-binding protein (H-FABP), creatine kinase-MB (CK-MB) and cardiac troponin I (cTnI) in patients after treatment. Besides, the changes in levels of serum tumor necrosis factor-alpha (TNF-alpha), interleukin (IL)-18 and IL-35 were detected via ELISA. The total effective rate of treatment in observation group was significantly higher than that in control group (p<0.05). The improvement in clinical symptoms in observation group was significantly superior to that in control group (p<0.05). After treatment, levels of H-FABP, CK-MB and cTnI in observation group were obviously lower than those in control group (p<0.05). At 3, 5 and 7 days after treatment, the levels of TNF-alpha and IL-18 in both groups of patients were decreased compared with those before treatment, but the level of IL-35 was increased compared with that before treatment, and changes in observation group were more significant than those in control group (p<0.05). Tanshinone IIA sodium sulfonate combined with trimetazidine and levocarnitine has definite curative effects in the treatment of patients with AVMC, which can alleviate myocardial injury with higher safety, and effectively mitigate the inflammatory response in patients, so it is of great clinical significance.
C1 [Xu, Pengliang; Ji, Lei] Dongying City Peoples Hosp, Dept Pharm, 317 Dongcheng Nanyi Rd, Dongying 257091, Shandong, Peoples R China.
   [Tian, Shuang] Dongying City Peoples Hosp, Dept Spinal Surg, Dongying 257091, Shandong, Peoples R China.
   [Li, Fumei] Dongying City Peoples Hosp, Intravenous Drug Distribut Ctr, Dongying 257091, Shandong, Peoples R China.
RP Xu, PL (reprint author), Dongying City Peoples Hosp, Dept Pharm, 317 Dongcheng Nanyi Rd, Dongying 257091, Shandong, Peoples R China.
EM xpldysrmyy@163.com
CR Banning A, 1996, ANN CLIN BIOCHEM, V33, P561, DOI 10.1177/000456329603300613
   Cai ZJ, 2015, CIRC-HEART FAIL, V8, P809, DOI 10.1161/CIRCHEARTFAILURE.114.001244
   Cao Y, 2015, CELL BIOCHEM BIOPHYS, V71, P1129, DOI 10.1007/s12013-014-0319-4
   Cen ZH, 2015, INT J CLIN EXP PATHO, V8, P830
   Choi JJ, 2015, CLIN REV ALLERG IMMU, V49, P327, DOI 10.1007/s12016-015-8468-9
   Fernandes S, 2016, MOL NEUROBIOL, V53, P408, DOI 10.1007/s12035-014-8973-5
   Glatz JFC, 2014, CLIN LIPIDOL, V9, P205, DOI 10.2217/CLP.13.87
   Li XQ, 2017, BIOMOL THER, V25, P279, DOI 10.4062/biomolther.2016.070
   Murdaca G, 2015, EXPERT OPIN DRUG SAF, V14, P571, DOI 10.1517/14740338.2015.1009036
   Niu L, 2015, EUR REV MED PHARMACO, V19, P2856
   Sandoval Y, 2015, CLIN CHEM, V61, P657, DOI 10.1373/clinchem.2014.236638
   Sisakian HS, 2015, NEW ARMEN MED J, V9, P4
   Tokmadzic VS, 2002, AM J REPROD IMMUNOL, V48, P191, DOI 10.1034/j.1600-0897.2002.01132.x
   Tsioufis K, 2015, ANGIOLOGY, V66, P204, DOI 10.1177/0003319714530040
   Willemsen RTA, 2014, BMC FAM PRACT, V15, DOI 10.1186/s12875-014-0203-8
   Wong CK, 2015, INFLAMMATION, V38, P348, DOI 10.1007/s10753-014-0038-4
   Wu TM, 2016, EXP THER MED, V11, P1839, DOI 10.3892/etm.2016.3165
   Yang F, 2015, VIROL J, V12, DOI 10.1186/s12985-015-0257-9
   Yu YF, 2016, SPRINGERPLUS, V5, DOI 10.1186/s40064-016-2607-5
   Zhu W, 2016, CHIN J INTEGR MED, V22, P745, DOI 10.1007/s11655-015-2083-8
NR 20
TC 0
Z9 0
U1 0
U2 0
PU SPANDIDOS PUBL LTD
PI ATHENS
PA POB 18179, ATHENS, 116 10, GREECE
SN 1792-0981
EI 1792-1015
J9 EXP THER MED
JI Exp. Ther. Med.
PD NOV
PY 2018
VL 16
IS 5
BP 4070
EP 4074
DI 10.3892/etm.2018.6671
PG 5
WC Medicine, Research & Experimental
SC Research & Experimental Medicine
GA GY3ES
UT WOS:000448431900043
PM 30344684
DA 2019-02-27
ER

PT J
AU Guo, J
   Gu, ML
   Zhang, WW
   Liu, Y
   Qian, C
   Deng, AM
AF Guo, Jie
   Gu, Mingli
   Zhang, Weiwei
   Liu, Yun
   Qian, Cheng
   Deng, Ammei
TI Aberrant IL-35 levels in patients with primary Sjogren's syndrome
SO SCANDINAVIAN JOURNAL OF IMMUNOLOGY
LA English
DT Article
DE CD19+EBI3+B cells; CD4+EBI3+T cells; IL-35; Sjogren's syndrome
ID REGULATORY T-CELLS; INDUCED ARTHRITIS; EXPRESSION; CYTOKINE;
   INTERLEUKIN-35; SUPPRESSION; AUTOIMMUNE; RECEPTOR; GENE; MICE
AB Objective
   IL-35 is a newly discovered immunoregulatory cytokine that possesses the ability to inhibit CD4+effector T cells and alleviate autoimmune diseases. The objective of this study was to investigate IL-35 levels in patients with primary Sjogren's syndrome (pSS) and explore the roles of IL-35 in the pathogenesis of pSS.
   MethodsResultsThirty-four hospitalized patients with pSS were recruited, and 34 volunteers were enrolled as healthy controls. An ELISA was adopted to measure plasma IL-35 levels. The levels of P35 and EBI3 mRNAs in peripheral blood mononuclear cells (PBMCs) were determined using real-time quantitative PCR. The percentage of CD4+EBI3+T cells and CD19+EBI3+B cells was analysed using flow cytometry. Correlations between IL-35 levels, P35 and EBI3 mRNAs, numbers of CD4+EBI3+T cells, CD19+EBI3+B cells and clinical parameters were analysed.
   Significantly lower plasma IL-35 levels, P35 and EBI3 mRNA levels, and percentages of CD4+EBI3+T cells but increased percentages of CD19+EBI3+B cells were observed in patients with pSS than in healthy controls. IL-35 levels, EBI3 mRNA expression and the percentage of CD4+EBI3+T cells exhibited negative correlations with the ESSDAI score, whereas levels of the IL-35 protein and EBI3 mRNA were negatively correlated with the ESR. Patients who were positive for anti-SSB antibodies presented with lower IL-35 levels and percentages of CD4+EBI3+T cells.
   ConclusionsBased on these results, a decrease in the IL-35 levels may play an important role in the pathogenesis of pSS. IL-35 may act as a potential therapeutic agent against inflammation in patients with pSS.
C1 [Guo, Jie; Gu, Mingli; Zhang, Weiwei; Liu, Yun] Second Mil Med Univ, Changhai Hosp, Dept Lab Diag, Shanghai, Peoples R China.
   [Qian, Cheng] Chinese Peoples Liberat Army, Dept Lab Diag, Hosp 100, Suzhou 215007, Peoples R China.
   [Deng, Ammei] Second Mil Med Univ, Changhai Hosp, Dept Clin Expt, Shanghai, Peoples R China.
RP Qian, C (reprint author), Chinese Peoples Liberat Army, Dept Lab Diag, Hosp 100, Suzhou 215007, Peoples R China.; Deng, AM (reprint author), Second Mil Med Univ, Changhai Hosp, Dept Clin Expt, Shanghai, Peoples R China.
EM qiancheng824@126.com; amdeng70@163.com
FU National Natural Science Foundation of China [81701608, 81671556,
   31500721, 81501398, 81273282, 81501397]
CR Alunno A, 2013, RHEUMATOLOGY, V52, P1387, DOI 10.1093/rheumatology/ket179
   Bettini M, 2012, DIABETES, V61, P1519, DOI 10.2337/db11-0784
   Bettini M, 2009, CURR OPIN IMMUNOL, V21, P612, DOI 10.1016/j.coi.2009.09.011
   Brito-Zeron P, 2015, EXPERT REV CLIN IMMU, V12, P1
   Chaturvedi V, 2011, J IMMUNOL, V186, P6661, DOI 10.4049/jimmunol.1100315
   Collison LW, 2007, NATURE, V450, P566, DOI 10.1038/nature06306
   Collison LW, 2012, NAT IMMUNOL, V13, P290, DOI 10.1038/ni.2227
   Cox JH, 2011, J EXP MED, V208, P115, DOI 10.1084/jem.20100410
   Frank GM, 2010, INVEST OPHTH VIS SCI, V51, P3591, DOI 10.1167/iovs.09-4368
   Jonsson R, 2011, IMMUNOL LETT, V141, P1, DOI 10.1016/j.imlet.2011.06.007
   Kanai K, 2017, J IMMUNOL, V198, P119, DOI 10.4049/jimmunol.1600506
   Kochetkova I, 2010, J IMMUNOL, V184, P7144, DOI 10.4049/jimmunol.0902739
   Li Y, 2014, MEDIAT INFLAMM, V2014, DOI DOI 10.1155/2014/136329
   Lin W, 2014, ARTHRITIS RES THER, V16, DOI 10.1186/ar4571
   Maciel G, 2017, MAYO CLIN PROC, V92, P734, DOI 10.1016/j.mayocp.2017.01.020
   Niedbala W, 2007, EUR J IMMUNOL, V37, P3021, DOI 10.1002/eji.2007378101
   Niedobitek G, 2002, J PATHOL, V198, P310, DOI 10.1002/path.1217
   Ouyang H, 2017, CENT EUR J IMMUNOL, V42, P91, DOI 10.5114/ceji.2016.65892
   Ouyang H, 2014, AM J MED SCI, V348, P156, DOI 10.1097/MAJ.0000000000000215
   Patel R, 2014, CLIN EPIDEMIOL, V6, P247, DOI 10.2147/CLEP.S47399
   Rischmueller M, 2016, BEST PRACT RES CL RH, V30, P189, DOI 10.1016/j.berh.2016.04.003
   Salturk Z, 2015, LOGOP PHONIATR VOCO, V12, P1
   Shen P, 2014, NATURE, V507, P366, DOI 10.1038/nature12979
   Song M, 2016, ADV EXP MED BIOL, V941, P213, DOI 10.1007/978-94-024-0921-5_10
   Steinman L, 2008, J EXP MED, V205, P1517, DOI 10.1084/jem.20072066
   Tsuda M, 2013, HEPATOLOGY, V57, P806, DOI 10.1002/hep.25829
   Vignali DAA, 2012, NAT IMMUNOL, V13, P722, DOI 10.1038/ni.2366
   Vitali C, 2002, ANN RHEUM DIS, V61, P554, DOI 10.1136/ard.61.6.554
   Voulgarelis M, 2010, NAT REV RHEUMATOL, V6, P529, DOI 10.1038/nrrheum.2010.118
   Whitehead GS, 2012, J ALLERGY CLIN IMMUN, V129, P207, DOI 10.1016/j.jaci.2011.08.009
   Yang YH, 2014, HUM IMMUNOL, V75, P909, DOI 10.1016/j.humimm.2014.06.019
NR 31
TC 0
Z9 0
U1 0
U2 0
PU WILEY
PI HOBOKEN
PA 111 RIVER ST, HOBOKEN 07030-5774, NJ USA
SN 0300-9475
EI 1365-3083
J9 SCAND J IMMUNOL
JI Scand. J. Immunol.
PD NOV
PY 2018
VL 88
IS 5
AR UNSP e12718
DI 10.1111/sji.12718
PG 7
WC Immunology
SC Immunology
GA GX8ZR
UT WOS:000448086300005
PM 30589451
DA 2019-02-27
ER

PT J
AU Teymouri, M
   Pirro, M
   Fallarino, F
   Gargaro, M
   Sahebkar, A
AF Teymouri, Manouchehr
   Pirro, Matteo
   Fallarino, Francesca
   Gargaro, Marco
   Sahebkar, Amirhosein
TI IL-35, a hallmark of immune-regulation in cancer progression, chronic
   infections and inflammatory diseases
SO INTERNATIONAL JOURNAL OF CANCER
LA English
DT Review
DE autoimmunity; IL-35; immune tolerance; infection; inflammation
ID ACUTE MYELOID-LEUKEMIA; CD4(+) T-CELLS; IMMUNOSUPPRESSIVE CYTOKINE
   IL-35; INDUCED GENE 3; HEPATOCELLULAR-CARCINOMA; INTERLEUKIN-35 LEVELS;
   DENDRITIC CELLS; ALLERGIC-ASTHMA; POOR-PROGNOSIS; BREAST-CANCER
AB Cytokine members of the IL-12 family have attracted enormous attention in the last few years, with IL-35 being the one of the most attractive-suppressive cytokine. IL-35 is an important mediator of regulatory T cell function. Regulatory T cells play key roles in restoring immune homeostasis after facing challenges such as infection by specific pathogens. Moreover, a crucial role for regulatory T cell populations has been demonstrated in several physiological processes, including establishment of fetal-maternal tolerance, maintenance of self-tolerance and prevention of autoimmune diseases. However, a deleterious involvement of immune regulatory T cells has been documented in specific inhibition of immune responses against tumor cells, promotion of chronic infections and establishment of chronic inflammatory disorders. In this review, we attempt to shed light on the concept of immune-homoeostasis on the aforementioned issues, taking IL-35 as the hallmark of regulatory responses. The dilemma between immune-mediated cancer treatment and inflammation is discussed. Histopathological indications of chronic vs. acute infections are elaborated. Moreover, the evidence that IL-35 requires additional immune-regulatory cytokines, such as IL-10 and TGF-beta, to induce effective and maximal anti-inflammatory effects suggest that immune-regulation requires multi-factorial analysis of many immune playmakers rather than a specific immune target.
C1 [Teymouri, Manouchehr] Birjand Univ Med Sci, Sch Med, Dept Pharmacol, Biotechnol Res Ctr, Birjand, Iran.
   [Pirro, Matteo] Univ Perugia, Dept Med, Unit Internal Med Angiol & Arteriosclerosis Dis, Perugia, Italy.
   [Fallarino, Francesca; Gargaro, Marco] Univ Perugia, Dept Expt Med, Perugia, Italy.
   [Gargaro, Marco] Washington Univ, Sch Med, Dept Pathol & Immunol, St Louis, MO USA.
   [Sahebkar, Amirhosein] Mashhad Univ Med Sci, Pharmaceut Technol Inst, Biotechnol Res Ctr, Mashhad, Iran.
   [Sahebkar, Amirhosein] Mashhad Univ Med Sci, Neurogen Inflammat Res Ctr, Mashhad, Iran.
   [Sahebkar, Amirhosein] Mashhad Univ Med Sci, Sch Pharm, Mashhad, Iran.
RP Sahebkar, A (reprint author), Mashhad Univ Med Sci, Biotechnol Res Ctr, Mashhad 9177948564, Iran.
EM sahebkara@mums.ac.ir
RI Gargaro, Marco/K-7077-2016
OI Gargaro, Marco/0000-0003-0645-9800
CR Anderson AC, 2014, CANCER IMMUNOL RES, V2, P393, DOI 10.1158/2326-6066.CIR-14-0039
   Aytan AN, 2016, GYNECOL ENDOCRINOL, V32, P709, DOI 10.3109/09513590.2016.1155208
   Behzadi P, 2016, ACTA MICROBIOL IMM H, V63, P1, DOI 10.1556/030.63.2016.1.1
   Bettelli E, 2006, NATURE, V441, P235, DOI 10.1038/nature04753
   Bohme J, 2016, IMMUNOLOGY, V147, P338, DOI 10.1111/imm.12565
   Bonanno G, 2010, J TRANSL MED, V8, DOI 10.1186/1479-5876-8-129
   Borsellino G, 2007, BLOOD, V110, P1225, DOI 10.1182/blood-2006-12-064527
   Castellani ML, 2010, J BIOL REG HOMEOS AG, V24, P131
   Chen GH, 2016, AM J TRANSL RES, V8, P2255
   Cheng LS, 2015, WORLD J GASTROENTERO, V21, P10721, DOI 10.3748/wjg.v21.i38.10721
   Collison LW, 2007, NATURE, V450, P566, DOI 10.1038/nature06306
   Collison LW, 2010, NAT IMMUNOL, V11, P1093, DOI 10.1038/ni.1952
   DesAraujo CAF, 1997, REV BRAS ORTOP, V32, P909
   Devergne O, 1997, P NATL ACAD SCI USA, V94, P12041, DOI 10.1073/pnas.94.22.12041
   Dixon KO, 2015, EUR J IMMUNOL, V45, P1736, DOI 10.1002/eji.201445217
   Dohnal AM, 2007, CYTOTHERAPY, V9, P755, DOI 10.1080/14653240701589221
   Dong X, 2015, MED SCI MONITOR, V21, P1261, DOI 10.12659/MSM.892562
   Egwuagu CE, 2015, CYTOKINE GROWTH F R, V26, P587, DOI 10.1016/j.cytogfr.2015.07.013
   Facciabene A, 2012, CANCER RES, V72, P2162, DOI 10.1158/0008-5472.CAN-11-3687
   Fan Yong-Gang, 2015, Asian Pac J Cancer Prev, V16, P2845
   Friedman A, 2015, MATH BIOSCI ENG, V12, P1203, DOI 10.3934/mbe.2015.12.1203
   Fu YP, 2016, BRIT J CANCER, V114, P767, DOI 10.1038/bjc.2016.47
   Gilhus NE, 2015, LANCET NEUROL, V14, P1023, DOI 10.1016/S1474-4422(15)00145-3
   Gopal M., 2015, CANC IMMUNOLOGY TRAN, P93
   Grivennikov SI, 2010, CELL, V140, P883, DOI 10.1016/j.cell.2010.01.025
   Gu XB, 2015, TUMOR BIOL, V36, P2651, DOI 10.1007/s13277-014-2887-8
   Haicheur N, 2000, CLIN EXP IMMUNOL, V119, P28, DOI 10.1046/j.1365-2249.2000.01112.x
   Hamidinia M, 2015, ADV PHARM BULL, V5, P261, DOI 10.15171/apb.2015.036
   Heuser C, 2010, AM J OBSTET GYNECOL, V203, DOI 10.1016/j.ajog.2010.05.010
   HILL JA, 1995, JAMA-J AM MED ASSOC, V273, P1933, DOI 10.1001/jama.273.24.1933
   Huang CH, 2011, J IMMUNOL, V187, P462, DOI 10.4049/jimmunol.1100259
   Huang Chongbiao, 2016, Zhongguo Fei Ai Za Zhi, V19, P230, DOI 10.3779/j.issn.1009-3419.2016.04.09
   Iwasaki K, 2003, ORAL MICROBIOL IMMUN, V18, P150, DOI 10.1034/j.1399-302X.2003.00046.x
   Jin EH, 2014, ROM J MORPHOL EMBRYO, V55, P1353
   Jin LW, 2015, INT J CLIN EXP MED, V8, P18861
   Jin P, 2014, HUM IMMUNOL, V75, P29, DOI 10.1016/j.humimm.2013.09.018
   Kastelein RA, 2007, ANNU REV IMMUNOL, V25, P221, DOI 10.1146/annurev.immunol.22.012703.104758
   Kempe S, 2009, AM J PATHOL, V175, P440, DOI 10.2353/ajpath.2009.080752
   Langowski JL, 2007, TRENDS IMMUNOL, V28, P207, DOI 10.1016/j.it.2007.03.006
   Langowski JL, 2006, NATURE, V442, P461, DOI 10.1038/nature04808
   Li R, 2016, FRONT IMMUNOL, V6, DOI 10.3389/fimmu.2015.00626
   Li XF, 2015, CLIN SCI, V129, P395, DOI 10.1042/CS20140511
   Li YA, 2016, TUMOR BIOL, V37, P7395, DOI 10.1007/s13277-015-4616-3
   Liang Y, 2016, MEDIAT INFLAMM, V2016, P1
   Liao J, 2015, MOL MED REP, V12, P6065, DOI 10.3892/mmr.2015.4171
   Libby P, 2002, NAT MED, V8, P1257, DOI 10.1038/nm1102-1257
   Long J, 2016, ONCOTARGET, V7, P45678, DOI 10.18632/oncotarget.10141
   Long J, 2013, BIOCHEM BIOPH RES CO, V430, P364, DOI 10.1016/j.bbrc.2012.11.004
   Lu Y, 2015, J CANCER RES THER, V11, pC209, DOI 10.4103/0973-1482.168187
   Ma YH, 2016, ONCOTARGET, V7, P73003, DOI 10.18632/oncotarget.12193
   Makihara S, 2014, ALLERGY RHINOL, V5, pE22, DOI 10.2500/ar.2014.5.0078
   Mao HT, 2013, HUM IMMUNOL, V74, P872, DOI 10.1016/j.humimm.2013.04.010
   Mellor AL, 2004, NAT REV IMMUNOL, V4, P762, DOI 10.1038/nri1457
   Mondanelli G, 2015, CYTOKINE, V75, P380, DOI 10.1016/j.cyto.2015.05.002
   Munn DH, 1998, SCIENCE, V281, P1191, DOI 10.1126/science.281.5380.1191
   Nicholl MB, 2014, CYTOKINE, V70, P126, DOI 10.1016/j.cyto.2014.06.020
   Niedbala W, 2007, EUR J IMMUNOL, V37, P3021, DOI 10.1002/eji.2007378101
   Olson BM, 2013, FRONT IMMUNOL, V4, DOI 10.3389/fimmu.2013.00315
   Overwijk WW, 2006, J IMMUNOL, V176, P5213, DOI 10.4049/jimmunol.176.9.5213
   Ozkan ZS, 2015, J MATERN-FETAL NEO M, V28, P324, DOI 10.3109/14767058.2014.916676
   Pan Y, 2014, PLOS ONE, V9, DOI 10.1371/journal.pone.0093591
   Park BS, 2013, RADIAT RES, V179, P570, DOI 10.1667/RR3082.1
   Pflanz S, 2002, IMMUNITY, V16, P779, DOI 10.1016/S1074-7613(02)00324-2
   Qiu XT, 2016, DIGEST DIS SCI, V61, P3513, DOI 10.1007/s10620-016-4270-7
   Ringkowski S, 2016, RESP MED, V117, P243, DOI 10.1016/j.rmed.2016.06.021
   Ringkowski S, 2014, FRONT PHARMACOL, V5, DOI 10.3389/fphar.2014.00233
   Sahu A, 2013, BIOMATERIALS, V34, P6239, DOI 10.1016/j.biomaterials.2013.04.066
   Shan BE., 2011, CHIN J CANC BIOTHER, V18
   Song M, 2016, ADV EXP MED BIOL, V941, P213, DOI 10.1007/978-94-024-0921-5_10
   Stumhofer JS, 2007, NAT IMMUNOL, V8, P1363, DOI 10.1038/ni1537
   Sun YX, 2014, HUM IMMUNOL, V75, P113, DOI 10.1016/j.humimm.2013.11.014
   Tao QS, 2015, INT J CANCER, V137, P2384, DOI 10.1002/ijc.29563
   Tao QS, 2013, J IMMUNOTHER, V36, P462, DOI 10.1097/CJI.0000000000000001
   Tavakolpour S, 2016, HEPAT MON, V16
   Terayama H, 2014, PLOS ONE, V9, DOI 10.1371/journal.pone.0096120
   Uzawa A, 2016, SCI REP, V6
   Wang J, 2015, HUM IMMUNOL, V76, P681, DOI 10.1016/j.humimm.2015.09.020
   Wang RX, 2014, NAT MED, V20, P633, DOI 10.1038/nm.3554
   Wang W, 2015, IRAN J ALLERGY ASTHM, V14, P379
   Wang ZH, 2013, J IMMUNOL, V190, P2415, DOI 10.4049/jimmunol.1202535
   Wong CK, 2015, INFLAMMATION, V38, P348, DOI 10.1007/s10753-014-0038-4
   Woo EY, 2001, CANCER RES, V61, P4766
   Wu H, 2012, ONCOL LETT, V3, P1119, DOI 10.3892/ol.2012.614
   Yang H, 2010, INFLAMM RES, V59, P197, DOI 10.1007/s00011-009-0087-6
   Yokota M, 2015, AM J RHINOL ALLERGY, V29, P251, DOI 10.2500/ajra.2015.29.4188
   Yu H, 2009, NAT REV CANCER, V9, P798, DOI 10.1038/nrc2734
   Yu W, 2015, CYTOKINE, V76, P409, DOI 10.1016/j.cyto.2015.08.004
   Zeng JC, 2013, INT J CLIN EXP PATHO, V6, P1806
   Zhang Y, 2015, WO, V2, P120, Patent No. 201521204
   Zhao ZH, 2017, CYTOKINE, V89, P76, DOI 10.1016/j.cyto.2016.09.012
   Zhou YL, 2015, CYTOKINE, V73, P169, DOI 10.1016/j.cyto.2015.02.003
NR 91
TC 1
Z9 1
U1 4
U2 5
PU WILEY
PI HOBOKEN
PA 111 RIVER ST, HOBOKEN 07030-5774, NJ USA
SN 0020-7136
EI 1097-0215
J9 INT J CANCER
JI Int. J. Cancer
PD NOV 1
PY 2018
VL 143
IS 9
BP 2105
EP 2115
DI 10.1002/ijc.31382
PG 11
WC Oncology
SC Oncology
GA GX5EX
UT WOS:000447767400002
PM 29574719
DA 2019-02-27
ER

PT J
AU Prangtaworn, P
   Chaisri, U
   Seesuay, W
   Mahasongkram, K
   Onlamoon, N
   Reamtong, O
   Tungtrongchitr, A
   Indrawattana, N
   Chaicumpa, W
   Sookrung, N
AF Prangtaworn, Pannathee
   Chaisri, Urai
   Seesuay, Watee
   Mahasongkram, Kodchakorn
   Onlamoon, Nattawat
   Reamtong, Onrapak
   Tungtrongchitr, Anchalee
   Indrawattana, Nitaya
   Chaicumpa, Wanpen
   Sookrung, Nitat
TI Tregitope-linked Refined Allergen Vaccines for Immunotherapy in
   Cockroach Allergy
SO SCIENTIFIC REPORTS
LA English
DT Article
ID REGULATORY T-CELLS; HOUSE-DUST MITE; HELPER TYPE-1 CELLS;
   INTERFERON-GAMMA; PERIPLANETA-AMERICANA; MEDIATED SUPPRESSION;
   IMMUNE-RESPONSES; DENDRITIC CELLS; THAI PATIENTS; MOUSE MODEL
AB Allergen-specific immunotherapy (AIT) facilitates long-term resolution of allergic morbidity resulting in reduced drug use and increased refractoriness to new sensitization. AIT effectiveness has been demonstrated in seasonal and perennial allergies, and insect stings. However, data and studies in AIT relative to cockroach (CR) allergy are relatively scarce. In this study, mice allergic to American CR (Periplaneta americana) were treated with a liposome (L)-entrapped vaccine made of mouse Tregitope289-Per a 9 of the CR, Tregitope167-Per a 9, or Per a 9 alone -or placebo. Allergic mice that received an individual vaccine intranasally had reduced Th2 response, reduced lung inflammation, and reduced respiratory tissue remodeling. However, only L-Tregitope289-Per a 9 and L-Tregitope167-Per a 9 induced expression of immunosuppressive cytokine genes (IL-10, TGF-beta, and IL-35 for L-Tregitope289-Per a 9, and IL-10 and TGF-beta for L-Tregitope167-Per a 9) and increment of idoleamine-2,3-dioxygenase 1(IDO1), indicating that these vaccines caused allergic disease suppression and reversal of respiratory tissue remodeling via generation of regulatory lymphocytes. Liposome entrapped-recombinant Per a 9 (L-Per a 9) did not cause upregulation of immunosuppressive cytokine genes and IDO1 increment; rather, L-Per a 9 induced high expression of IFN-gamma in lungs of treated mice, which resulted in mitigation of allergic manifestations. This study provides compelling evidence that both liposome-entrapped vaccines made of single refined major allergen alone and single refined major allergen linked with Tregitopes are effective for reducing allergen-mediated respiratory tissue inflammation and remodeling, but through different mechanisms.
C1 [Prangtaworn, Pannathee] Mahidol Univ, Siriraj Hosp, Dept Immunol, Grad Program Immunol,Fac Med, Bangkok, Thailand.
   [Prangtaworn, Pannathee; Seesuay, Watee; Mahasongkram, Kodchakorn; Tungtrongchitr, Anchalee; Chaicumpa, Wanpen; Sookrung, Nitat] Mahidol Univ, Siriraj Hosp, Ctr Res Excellence Therapeut Prot & Antibody Engn, Dept Parasitol,Fac Med, Bangkok, Thailand.
   [Chaisri, Urai] Mahidol Univ, Fac Trop Med, Dept Trop Pathol, Bangkok, Thailand.
   [Onlamoon, Nattawat; Sookrung, Nitat] Mahidol Univ, Siriraj Hosp, Fac Med, Biomed Res Incubator Unit,Dept Res, Bangkok, Thailand.
   [Reamtong, Onrapak] Mahidol Univ, Fac Trop Med, Dept Trop Mol Biol & Genet, Bangkok, Thailand.
   [Indrawattana, Nitaya] Mahidol Univ, Fac Trop Med, Dept Microbiol & Immunol, Bangkok, Thailand.
RP Sookrung, N (reprint author), Mahidol Univ, Siriraj Hosp, Ctr Res Excellence Therapeut Prot & Antibody Engn, Dept Parasitol,Fac Med, Bangkok, Thailand.; Sookrung, N (reprint author), Mahidol Univ, Siriraj Hosp, Fac Med, Biomed Res Incubator Unit,Dept Res, Bangkok, Thailand.
EM nitat.soo@mahidol.ac.th
FU Thailand Research Fund [RSA5780025]; NSTDA Chair Professor grant of the
   National Science and Technology Development Agency (NSTDA) [P1450624];
   Crown Property Bureau of Thailand; Thailand Research Fund
FX This study was funded by the Thailand Research Fund (RSA5780025) and the
   NSTDA Chair Professor grant (P1450624) of the National Science and
   Technology Development Agency (NSTDA) funded by the Crown Property
   Bureau of Thailand. PP received the Royal Golden Jubilee Ph.D.
   scholarship from the Thailand Research Fund.
CR Akdis CA, 2015, WORLD ALLERGY ORGAN, V8, DOI 10.1186/s40413-015-0063-2
   Akdis CA, 2009, J ALLERGY CLIN IMMUN, V123, P735, DOI 10.1016/j.jaci.2009.02.030
   Alexander C, 2005, CLIN EXP ALLERGY, V35, P52, DOI 10.1111/j.1365-2222.2005.02143.x
   Arbes SJ, 2005, J ALLERGY CLIN IMMUN, V116, P377, DOI 10.1016/j.jaci.2005.05.017
   Arruda LK, 2001, J ALLERGY CLIN IMMUN, V107, P419, DOI 10.1067/mai.2001.112854
   Bilir C, 2017, J ONCOL SCI, V3, P52, DOI [10.1016/jons.2017.04.001, DOI 10.1016/JONS.2017.04.001]
   Boehm U, 1997, ANNU REV IMMUNOL, V15, P749, DOI 10.1146/annurev.immunol.15.1.749
   Bopp T, 2007, J EXP MED, V204, P1303, DOI 10.1084/jem.20062129
   Boulet LP, 2018, CURR OPIN PULM MED, V24, P56, DOI 10.1097/MCP.0000000000000441
   Bryksin AV, 2010, BIOTECHNIQUES, V48, P463, DOI 10.2144/000113418
   Cao XF, 2007, IMMUNITY, V27, P635, DOI 10.1016/j.immuni.2007.08.014
   Champion JA, 2008, PHARM RES-DORDR, V25, P1815, DOI 10.1007/s11095-008-9562-y
   Chauhan AK, 2016, FRONT IMMUNOL, V7, DOI 10.3389/fimmu.2016.00215
   Ciprandi G, 2009, INT J IMMUNOPATH PH, V22, P1089, DOI 10.1177/039463200902200425
   Cousens L, 2014, HUM IMMUNOL, V75, P1139, DOI 10.1016/j.humimm.2014.10.012
   Cousens LP, 2013, J CLIN IMMUNOL, V33, pS43, DOI 10.1007/s10875-012-9762-4
   De Groot AS, 2008, BLOOD, V112, P3303, DOI 10.1182/blood-2008-02-138073
   Deaglio S, 2007, J EXP MED, V204, P1257, DOI 10.1084/jem.20062512
   Dillon SR, 2004, NAT IMMUNOL, V5, P752, DOI 10.1038/ni1084
   Durham SR, 2016, J ALLERGY CLIN IMMUN, V137, P339, DOI 10.1016/j.jaci.2015.12.1298
   Elser B, 2002, IMMUNITY, V17, P703, DOI 10.1016/S1074-7613(02)00471-5
   Fallarino F, 2003, NAT IMMUNOL, V4, P1206, DOI 10.1038/ni1003
   Finotto S, 2002, SCIENCE, V295, P336, DOI 10.1126/science.1065544
   Foged C, 2004, VACCINE, V22, P1903, DOI 10.1016/j.vaccine.2003.11.008
   FRANDJI P, 1995, CELL IMMUNOL, V163, P37, DOI 10.1006/cimm.1995.1096
   Freeman J, 1911, LANCET, V2, P814
   GAJEWSKI TF, 1988, J IMMUNOL, V140, P4245
   GONDAL JA, 1993, EUR J CANCER, V29A, P1536, DOI 10.1016/0959-8049(93)90290-V
   Gondek DC, 2005, J IMMUNOL, V174, P1783, DOI 10.4049/jimmunol.174.4.1783
   Grundstrom J, 2014, INT ARCH ALLERGY IMM, V165, P195, DOI 10.1159/000369066
   Gutowska-Owsiak D, 2007, NPJ VACCINES, V2, P12
   Huang H, 1998, J EXP MED, V187, P1305, DOI 10.1084/jem.187.8.1305
   IWAMOTO I, 1993, J EXP MED, V177, P573, DOI 10.1084/jem.177.2.573
   Jacquet A, 2005, MOL THER, V11, P960, DOI 10.1016/j.ymthe.2004.12.024
   Kang CM, 2005, AM J RESP CELL MOL, V33, P290, DOI 10.1165/rcmb.2005-0003OC
   Knapp S, 2006, J IMMUNOL, V176, P3189, DOI 10.4049/jimmunol.176.5.3189
   Knapp S., 2006, J IMMUNOL, V97, P2041
   Kodama T, 2003, CLIN EXP IMMUNOL, V131, P199, DOI 10.1046/j.1365-2249.2003.02073.x
   Kongpanichkul Aree, 1997, Journal of the Medical Association of Thailand, V80, P69
   Larche M, 2006, NAT REV IMMUNOL, V6, P761, DOI 10.1038/nri1934
   LOREN ML, 1978, CHEST, V74, P126, DOI 10.1378/chest.74.2.126
   Martin J. G., 2012, J DRUG DISCOV TODAY, V9, pe95
   Matsui EC, 2003, J ALLERGY CLIN IMMUN, V112, P87, DOI 10.1067/mai.2003.1588
   McGhee JR, 2012, PLOS BIOL, V10, DOI 10.1371/journal.pbio.1001397
   Meechan P, 2013, INT ARCH ALLERGY IMM, V161, P351, DOI 10.1159/000348314
   Moingeon P, 2011, IMMUNOL ALLERGY CLIN, V31, P407, DOI 10.1016/j.iac.2011.03.001
   Munn DH, 2013, TRENDS IMMUNOL, V34, P137, DOI 10.1016/j.it.2012.10.001
   Nials AT, 2008, DIS MODEL MECH, V1, P213, DOI 10.1242/dmm.000323
   Nimmerjahn F, 2008, NAT REV IMMUNOL, V8, P34, DOI 10.1038/nri2206
   Noon L, 1911, LANCET, V1, P1572
   Olmedo O, 2011, J ALLERGY CLIN IMMUN, V128, P284, DOI 10.1016/j.jaci.2011.02.044
   Pajno GB, 2001, CLIN EXP ALLERGY, V31, P1392, DOI 10.1046/j.1365-2222.2001.01161.x
   Passalacqua G, 2011, ANN ALLERG ASTHMA IM, V107, P401, DOI 10.1016/j.anai.2011.04.017
   Patel HJ, 1999, FASEB J, V13, P1810
   Piggott DA, 2005, J CLIN INVEST, V115, P459, DOI 10.1172/JCI200522462
   Pillai MR, 2011, J IMMUNOL, V187, P4987, DOI 10.4049/jimmunol.1102173
   Pomes A, 2014, METHODS, V66, P75, DOI 10.1016/j.ymeth.2013.07.036
   Prefontaine D, 2010, J ALLERGY CLIN IMMUN, V125, P752, DOI 10.1016/j.jaci.2009.12.935
   Pumhirun P, 1997, ASIAN PAC J ALLERGY, V15, P183
   Rank MA, 2009, J ALLERGY CLIN IMMUN, V123, P1047, DOI 10.1016/j.jaci.2009.02.026
   RAO M, 1995, INFECT IMMUN, V63, P2396
   Robinson DS, 2009, CLIN EXP ALLERGY, V39, P1314, DOI 10.1111/j.1365-2222.2009.03301.x
   Rogala B, 2007, RHINOLOGY, V45, P134
   Romagnani S, 2004, J ALLERGY CLIN IMMUN, V113, P395, DOI 10.1016/j.jaci.2003.11.025
   Rosenblum MD, 2011, NATURE, V480, P538, DOI 10.1038/nature10664
   Sakaguchi S, 2008, CELL, V133, P775, DOI 10.1016/j.cell.2008.05.009
   Sakaguchi S, 2009, INT IMMUNOL, V21, P1105, DOI 10.1093/intimm/dxp095
   Schmidt A, 2012, FRONT IMMUNOL, V3, DOI 10.3389/fimmu.2012.00051
   Senna G, 2011, CURR OPIN ALLERGY CL, V11, P375, DOI 10.1097/ACI.0b013e328348a7cd
   Sookrung N, 2008, ASIAN PAC J ALLERGY, V26, P143
   Sookrung N, 2006, ENVIRON HEALTH PERSP, V114, P875, DOI 10.1289/ehp.8650
   Sumi Yuki, 2007, Allergol Int, V56, P341, DOI 10.2332/allergolint.R-07-153
   Sun BQ, 2010, CHINESE MED J-PEKING, V123, P3540, DOI 10.3760/cma.j.issn.0366-6999.2010.24.007
   Tagaya Etsuko, 2007, Allergol Int, V56, P331
   Tasaniyananda N, 2016, PLOS ONE, V11, DOI 10.1371/journal.pone.0150463
   Teixeira LK, 2005, MEM I OSWALDO CRUZ, V100, P137, DOI 10.1590/S0074-02762005000900024
   Thomson A. M., 2000, TRANSPL IMMUNOL, V164, P183
   Thueng-In K, 2010, VACCINE, V28, P6765, DOI 10.1016/j.vaccine.2010.07.065
   Vichyanond Pakit, 1998, Journal of the Medical Association of Thailand, V81, P175
   Williams JW, 2012, J ALLERGY CAIRO, V2012, DOI DOI 10.1155/2012/236075
   Yamauchi Kohei, 2007, Allergol Int, V56, P321, DOI 10.2332/allergolint.R-07-151
   Yan ZH, 2010, J BIOL CHEM, V285, P41525, DOI 10.1074/jbc.M110.189944
   Zarek PE, 2008, BLOOD, V111, P251, DOI 10.1182/blood-2007-03-081646
   Zhou F, 1994, Immunomethods, V4, P229, DOI 10.1006/immu.1994.1025
NR 84
TC 0
Z9 0
U1 2
U2 2
PU NATURE PUBLISHING GROUP
PI LONDON
PA MACMILLAN BUILDING, 4 CRINAN ST, LONDON N1 9XW, ENGLAND
SN 2045-2322
J9 SCI REP-UK
JI Sci Rep
PD OCT 19
PY 2018
VL 8
AR 15480
DI 10.1038/s41598-018-33680-9
PG 16
WC Multidisciplinary Sciences
SC Science & Technology - Other Topics
GA GX4MH
UT WOS:000447706900004
PM 30341299
OA DOAJ Gold
DA 2019-02-27
ER

PT J
AU Binder, S
   Luciano, M
   Horejs-Hoeck, J
AF Binder, Stephanie
   Luciano, Michela
   Horejs-Hoeck, Jutta
TI The cytokine network in acute myeloid leukemia (AML): A focus on pro-
   and anti-inflammatory mediators
SO CYTOKINE & GROWTH FACTOR REVIEWS
LA English
DT Review
DE Acute myeloid leukemia (AML); IL-1 beta; IL-6; IL-1Ra; TGF beta; IL-10;
   IL-35
ID ACUTE MYELOBLASTIC-LEUKEMIA; TUMOR-NECROSIS-FACTOR; GROWTH-FACTOR-BETA;
   NF-KAPPA-B; INTERLEUKIN-1 RECEPTOR ANTAGONIST; HEMATOPOIETIC STEM-CELLS;
   TGF-BETA; BONE-MARROW; T-CELL; FACTOR-ALPHA
AB Cytokines exert profound effects on the progression of hematopoietic malignancies such as acute myeloid leukemia (AML). Critical roles of cytokines in the context of inflammation have gained special interest. While pro-inflammatory mediators such as IL-1 beta, TNF-alpha and IL-6 tend to increase AML aggressiveness, anti-inflammatory mediators such as TGF-beta and IL-10 appear to impede AML progression. Dysregulation of the complex interactions between pro-and anti-inflammatory cytokines in AML may create a pro-tumorigenic microenvironment with effects on leukemic cell proliferation, survival and drug-resistance. This article summarizes current knowledge about the functions of pro-and anti-inflammatory cytokines in AML, their modes of action, and therapeutic interventions with potential to improve clinical outcomes for AML patients.
C1 [Binder, Stephanie; Luciano, Michela; Horejs-Hoeck, Jutta] Univ Salzburg, Dept Biosci, Hellbrunner Str 34, Salzburg, Austria.
RP Horejs-Hoeck, J (reprint author), Univ Salzburg, Dept Biosci, Hellbrunner Str 34, Salzburg, Austria.
EM jutta.horejs_hoeck@sbg.ac.at
RI Horejs-Hoeck, Jutta/E-5010-2011
OI Horejs-Hoeck, Jutta/0000-0002-0984-204X
FU County of Salzburg
FX This work was supported by a cancer research grant from the County of
   Salzburg.
CR Alonso-Alvarez S, 2017, BRIT J HAEMATOL, V178, P699, DOI 10.1111/bjh.14831
   Arber DA, 2016, BLOOD, V127, P2391, DOI 10.1182/blood-2016-03-643544
   Arend WP, 2000, ANN RHEUM DIS, V59, P60, DOI 10.1136/ard.59.suppl_1.i60
   Arranz L, 2017, BLOOD REV, V31, P306, DOI 10.1016/j.blre.2017.05.001
   Asano Y, 1997, INT J HEMATOL, V66, P445
   BAGBY GC, 1989, BLOOD REV, V3, P152, DOI 10.1016/0268-960X(89)90012-X
   Baldridge MT, 2011, TRENDS IMMUNOL, V32, P57, DOI 10.1016/j.it.2010.12.003
   Bandman O, 2002, ANN NY ACAD SCI, V975, P77, DOI 10.1111/j.1749-6632.2002.tb05943.x
   BEAUCHEMIN V, 1991, J CELL PHYSIOL, V148, P353, DOI 10.1002/jcp.1041480305
   Bernardo ME, 2013, CELL STEM CELL, V13, P392, DOI 10.1016/j.stem.2013.09.006
   Black RA, 1997, NATURE, V385, P729, DOI 10.1038/385729a0
   Blasius AL, 2010, IMMUNITY, V32, P305, DOI 10.1016/j.immuni.2010.03.012
   Boraschi D, 2011, EUR CYTOKINE NETW, V22, P127, DOI 10.1684/ecn.2011.0288
   Brikos C, 2007, MOL CELL PROTEOMICS, V6, P1551, DOI 10.1074/mcp.M600455-MCP200
   Bruserud O, 1998, CANCER IMMUNOL IMMUN, V46, P221, DOI 10.1007/s002620050481
   BRUSERUD O, 1993, EUR J HAEMATOL, V51, P73
   Bruserud O, 1998, Hematology, V3, P443, DOI 10.1080/10245332.1998.11746418
   Burger R, 2013, TRANSFUS MED HEMOTH, V40, P336, DOI 10.1159/000354194
   Carey A, 2017, CELL REP, V18, P3204, DOI 10.1016/j.celrep.2017.03.018
   COZZOLINO F, 1990, INT J CANCER, V46, P902, DOI 10.1002/ijc.2910460525
   De Kouchkovsky I, 2016, BLOOD CANCER J, V6, DOI 10.1038/bcj.2016.50
   DELWEL R, 1989, BLOOD, V74, P586
   DEVOS S, 1993, CANCER RES, V53, P3638
   de la Guardia RD, 2017, STEM CELL REP, V8, P1573, DOI 10.1016/j.stemcr.2017.04.019
   Dinarello CA, 2005, ARTHRITIS RHEUM-US, V52, P1960, DOI 10.1002/art.21107
   Dinarello CA, 2018, IMMUNOL REV, V281, P5, DOI 10.1111/imr.12624
   Dinarello CA, 2013, SEMIN IMMUNOL, V25, P469, DOI 10.1016/j.smim.2013.10.008
   Dohner H, 2015, NEW ENGL J MED, V373, P1136, DOI 10.1056/NEJMra1406184
   Dong M, 2006, BLOOD, V107, P4589, DOI 10.1182/blood-2005-10-4169
   DUBOIS C, 1994, LEUKEMIA, V8, P1750
   DUBOIS CM, 1990, J EXP MED, V172, P737, DOI 10.1084/jem.172.3.737
   Dybedal I, 2001, BLOOD, V98, P1782, DOI 10.1182/blood.V98.6.1782
   Elliott RL, 2005, J CLIN ONCOL, V23, P2078, DOI 10.1200/JCO.2005.02.047
   Ersvaer E, 2007, CANCER IMMUNOL IMMUN, V56, P13, DOI 10.1007/s00262-006-0159-1
   Estey E, 2006, LANCET, V368, P1894, DOI 10.1016/S0140-6736(06)69780-8
   Estrov Z, 1999, BLOOD, V94, P2844
   EZAKI K, 1995, LEUKEMIA RES, V19, P35, DOI 10.1016/0145-2126(94)00064-H
   Fleischman AG, 2011, BLOOD, V118, P6392, DOI 10.1182/blood-2011-04-348144
   Flynn S, 2003, BLOOD, V101, P4472, DOI 10.1182/blood-2002-10-3030
   Gallipoli P, 2013, BLOOD, V122, P3335, DOI 10.1182/blood-2013-02-485607
   Garlanda C, 2013, IMMUNITY, V39, P1003, DOI 10.1016/j.immuni.2013.11.010
   GIVON T, 1992, BLOOD, V79, P2392
   Gu L, 2006, LEUKEMIA, V20, P900, DOI 10.1038/sj.leu.2404160
   Gupta V, 2011, BLOOD, V117, P2307, DOI 10.1182/blood-2010-10-265603
   Han YX, 2014, CANCER SCI, V105, P933, DOI 10.1111/cas.12459
   Hemmati S, 2017, FRONT ONCOL, V7, DOI 10.3389/fonc.2017.00265
   Hess P, 2002, NAT GENET, V32, P201, DOI 10.1038/ng946
   Ho TC, 2016, BLOOD, V128, P1671, DOI 10.1182/blood-2016-02-695312
   Hoffmann E, 2005, J BIOL CHEM, V280, P9706, DOI 10.1074/jbc.M407071200
   Holzberg D, 2003, J BIOL CHEM, V278, P40213, DOI 10.1074/jbc.M304058200
   Horacek J. M., 2014, Experimental Oncology, V36, P50
   IKEBUCHI K, 1987, P NATL ACAD SCI USA, V84, P9035, DOI 10.1073/pnas.84.24.9035
   Ikeda S, 2014, J IMMUNOL, V192, P1449, DOI 10.4049/jimmunol.1300387
   Imai Y, 2001, ONCOGENE, V20, P88, DOI 10.1038/sj.onc.1204057
   INOUE K, 1994, BLOOD, V84, P2672
   Ishikawa F, 2007, NAT BIOTECHNOL, V25, P1315, DOI 10.1038/nbt1350
   Ismail MM, 2017, INT J HEMATOL, V105, P453, DOI 10.1007/s12185-016-2153-5
   JENKINS JK, 1994, LYMPHOKINE CYTOK RES, V13, P47
   Katsumura KR, 2016, CELL REP, V16, P2428, DOI 10.1016/j.celrep.2016.07.058
   KELLER JR, 1988, J EXP MED, V168, P737, DOI 10.1084/jem.168.2.737
   King KY, 2011, NAT REV IMMUNOL, V11, P685, DOI 10.1038/nri3062
   Koistinen P, 1997, ACTA HAEMATOL-BASEL, V98, P14
   Kristinsson SY, 2011, J CLIN ONCOL, V29, P2897, DOI 10.1200/JCO.2011.34.8540
   Le Dieu R, 2009, BLOOD, V114, P3909, DOI 10.1182/blood-2009-02-206946
   LEARY AG, 1988, BLOOD, V71, P1759
   Ley TJ, 2013, NEW ENGL J MED, V368, P2059, DOI 10.1056/NEJMoa1301689
   Li J, 2017, ONCOTARGET, V8, P8420, DOI 10.18632/oncotarget.14220
   Li SY, 2002, P NATL ACAD SCI USA, V99, P5567, DOI 10.1073/pnas.082100399
   Lin HK, 2004, NATURE, V431, P205, DOI 10.1038/nature02783
   LOPEZ M, 1991, EXP HEMATOL, V19, P797
   Lopez-Castejon G, 2011, CYTOKINE GROWTH F R, V22, P189, DOI 10.1016/j.cytogfr.2011.10.001
   Mirantes C, 2014, EXP CELL RES, V329, P248, DOI 10.1016/j.yexcr.2014.08.017
   MIYAURA C, 1988, FEBS LETT, V234, P17, DOI 10.1016/0014-5793(88)81293-6
   Montenegro DE, 2009, CELL PROLIFERAT, V42, P1, DOI 10.1111/j.1365-2184.2008.00567.x
   Moore KW, 2001, ANNU REV IMMUNOL, V19, P683, DOI 10.1146/annurev.immunol.19.1.683
   NARA N, 1989, LEUKEMIA, V3, P572
   Olson BM, 2013, FRONT IMMUNOL, V4, DOI 10.3389/fimmu.2013.00315
   Orleans-Lindsay JK, 2001, CLIN EXP IMMUNOL, V126, P403, DOI 10.1046/j.1365-2249.2001.01692.x
   OSTER W, 1989, J CLIN INVEST, V84, P451, DOI 10.1172/JCI114186
   Pasche B, 1998, CANCER RES, V58, P2727
   Patel JP, 2012, NEW ENGL J MED, V366, P1079, DOI 10.1056/NEJMoa1112304
   Pietras EM, 2016, NAT CELL BIOL, V18, P607, DOI 10.1038/ncb3346
   Platanias LC, 2003, BLOOD, V101, P4667, DOI 10.1182/blood-2002-12-3647
   Pronk CJH, 2011, J EXP MED, V208, P1563, DOI 10.1084/jem.20110752
   Ramadan SM, 2012, HAEMATOL-HEMATOL J, V97, P805, DOI 10.3324/haematol.2011.056283
   Rider P, 2011, J IMMUNOL, V187, P4835, DOI 10.4049/jimmunol.1102048
   Saily M, 1998, GROWTH FACTORS, V15, P243
   Sanchez-Correa B, 2013, CYTOKINE, V61, P885, DOI 10.1016/j.cyto.2012.12.023
   Sanjabi S, 2009, CURR OPIN PHARMACOL, V9, P447, DOI 10.1016/j.coph.2009.04.008
   Schnorfeil FM, 2015, J HEMATOL ONCOL, V8, DOI 10.1186/s13045-015-0189-2
   Schroder K, 2010, CELL, V140, P821, DOI 10.1016/j.cell.2010.01.040
   SELLERI C, 1995, J CELL PHYSIOL, V165, P538, DOI 10.1002/jcp.1041650312
   Shah A, 2013, BRIT J HAEMATOL, V162, P509, DOI 10.1111/bjh.12425
   Shirley S, 2010, ONCOTARGET, V1, P317
   Sims JE, 2010, NAT REV IMMUNOL, V10, P89, DOI 10.1038/nri2691
   Stosic-Grujicic S, 1999, CLIN LAB HAEMATOL, V21, P173, DOI 10.1046/j.1365-2257.1999.00221.x
   Su Y. C., 2013, EVID COMPLEMENT ALTE
   Sun YX, 2014, HUM IMMUNOL, V75, P113, DOI 10.1016/j.humimm.2013.11.014
   SUZUKI T, 1992, ACTA HAEMATOL-BASEL, V87, P63
   Tanaka T, 2014, CSH PERSPECT BIOL, V6, DOI 10.1101/cshperspect.a016295
   Tao QS, 2015, INT J CANCER, V137, P2384, DOI 10.1002/ijc.29563
   TESSIER N, 1988, BLOOD, V72, P159
   THORNBERRY NA, 1992, NATURE, V356, P768, DOI 10.1038/356768a0
   Tsai HJ, 2011, CANCER SCI, V102, P2014, DOI 10.1111/j.1349-7006.2011.02039.x
   Tsimberidou AM, 2008, CANCER-AM CANCER SOC, V113, P1605, DOI 10.1002/cncr.23785
   Turzanski J, 2004, LEUKEMIA, V18, P1662, DOI 10.1038/sj.leu.2403457
   Vaidya Anuradha, 2015, Syst Synth Biol, V9, P1, DOI 10.1007/s11693-015-9161-2
   Vicente C, 2012, LEUKEMIA, V26, P550, DOI 10.1038/leu.2011.235
   Volk A, 2014, J EXP MED, V211, P1093, DOI 10.1084/jem.20130990
   Wang J, 2015, HUM IMMUNOL, V76, P681, DOI 10.1016/j.humimm.2015.09.020
   Weber A, 2010, SCI SIGNAL, V3, DOI 10.1126/scisignal.3105cm1
   Westermann F, 1996, ANN ONCOL, V7, P397
   Wierenga ATJ, 2002, LEUKEMIA, V16, P675, DOI 10.1038/sj/leu/2402425
   Wu C, 2009, CLIN EXP IMMUNOL, V158, P199, DOI 10.1111/j.1365-2249.2009.04011.x
   Wu H, 2012, ONCOL LETT, V3, P1119, DOI 10.3892/ol.2012.614
   Wu Y, 2017, ONCOTARGET, V8, P10037, DOI 10.18632/oncotarget.14325
   Wu Y, 2012, LEUKEMIA LYMPHOMA, V53, P145, DOI 10.3109/10428194.2011.603446
   Yao CJ, 2013, ASIAN PAC J CANCER P, V14, P2439, DOI 10.7314/APJCP.2013.14.4.2439
   YIN MY, 1992, LEUKEMIA, V6, P898
   ZHANG Y, 1995, BLOOD, V86, P2930
   Zhou XX, 2017, EXP HEMATOL, V45, P17, DOI 10.1016/j.exphem.2016.10.005
   Zhou XX, 2015, BLOOD, V126, P1433, DOI 10.1182/blood-2015-01-624833
   Zhu JF, 2010, IMMUNOL REV, V238, P247, DOI 10.1111/j.1600-065X.2010.00951.x
NR 123
TC 0
Z9 0
U1 1
U2 1
PU ELSEVIER SCI LTD
PI OXFORD
PA THE BOULEVARD, LANGFORD LANE, KIDLINGTON, OXFORD OX5 1GB, OXON, ENGLAND
SN 1359-6101
EI 1879-0305
J9 CYTOKINE GROWTH F R
JI Cytokine Growth Factor Rev.
PD OCT
PY 2018
VL 43
BP 8
EP 15
DI 10.1016/j.cytogfr.2018.08.004
PG 8
WC Biochemistry & Molecular Biology; Cell Biology
SC Biochemistry & Molecular Biology; Cell Biology
GA GX4UT
UT WOS:000447733300002
PM 30181021
DA 2019-02-27
ER

PT J
AU Catalan-Dibene, J
   McIntyre, LL
   Zlotnik, A
AF Catalan-Dibene, Jovani
   McIntyre, Laura L.
   Zlotnik, Albert
TI Interleukin 30 to Interleukin 40
SO JOURNAL OF INTERFERON AND CYTOKINE RESEARCH
LA English
DT Article
DE interleukins; cytokine receptors; inflammation
ID NF-KAPPA-B; INTERLEUKIN-36-RECEPTOR ANTAGONIST DEFICIENCY;
   COLLAGEN-INDUCED ARTHRITIS; MUCOSAL IMMUNE-RESPONSES;
   CENTRAL-NERVOUS-SYSTEM; CHRONIC HEPATITIS-B; REGULATORY T-CELLS;
   RHEUMATOID-ARTHRITIS; IL-1 FAMILY; RECEPTOR ANTAGONIST
AB Cytokines are important molecules that regulate the ontogeny and function of the immune system. They are small secreted proteins usually produced upon activation of cells of the immune system, including lymphocytes and myeloid cells. Many cytokines have been described, and several have been recognized as pivotal players in immune responses and in human disease. In fact, several anticytokine antibodies have proven effective therapeutics, especially in various autoimmune diseases. In the last 15 years, new cytokines have been described, and many remain poorly understood. Among the most recent cytokines discovered are interleukins-30 (IL-30) to IL-40. Several of these are members of other cytokine superfamilies, including several IL-1 superfamily members (IL-33, IL-36, IL-37, and IL-38) as well as several new members of the IL-12 family (IL-30, IL-35, and IL-39). The rest (IL-31, IL-32, IL-34, and IL-40) are encoded by genes that do not belong to any cytokine superfamily. Our aim of this review was to present a concise version of the information available on these novel cytokines to facilitate their understanding by members of the immunological community.
C1 [Catalan-Dibene, Jovani; Zlotnik, Albert] Univ Calif Irvine, Dept Physiol & Biophys, Irvine, CA 92717 USA.
   [McIntyre, Laura L.] Univ Calif Irvine, Dept Mol Biol & Biochem, Irvine, CA 92717 USA.
   [Catalan-Dibene, Jovani; McIntyre, Laura L.; Zlotnik, Albert] Univ Calif Irvine, Inst Immunol, Irvine, CA USA.
RP Zlotnik, A (reprint author), Univ Calif Irvine, Inst Immunol, Dept Physiol & Biophys, 3034 Hewitt Hall, Irvine, CA 92697 USA.
EM azlotnik@uci.edu
FU NIAID/NIH [R21AI128465]; UC-MEXUS/CONACYT
FX The study was supported by Grant R21AI128465 from NIAID/NIH. JCD was
   supported by a grant from UC-MEXUS/CONACYT.
CR Airoldi I, 2016, CANCER RES, V76, P6218, DOI 10.1158/0008-5472.CAN-16-0189
   Aparicio-Siegmund S, 2014, PLOS ONE, V9, DOI 10.1371/journal.pone.0107990
   Baekkevold ES, 2003, AM J PATHOL, V163, P69, DOI 10.1016/S0002-9440(10)63631-0
   BAGHDADI M, 2018, SCI REP UK, V8
   Ballak DB, 2014, NAT COMMUN, V5, DOI 10.1038/ncomms5711
   Bando T, 2006, NEUROSCIENCE, V142, P1263, DOI 10.1016/j.neuroscience.2006.07.009
   Bardel E, 2008, J IMMUNOL, V181, P6898, DOI 10.4049/jimmunol.181.10.6898
   Barton JL, 2000, EUR J IMMUNOL, V30, P3299, DOI 10.1002/1521-4141(200011)30:11<3299::AID-IMMU3299>3.0.CO;2-S
   Batten M, 2006, NAT IMMUNOL, V7, P929, DOI 10.1038/ni1375
   Bensen JT, 2001, J INTERF CYTOK RES, V21, P899, DOI 10.1089/107999001753289505
   Bettini M, 2012, DIABETES, V61, P1519, DOI 10.2337/db11-0784
   Bezie S, 2015, J CLIN INVEST, V125, P3952, DOI 10.1172/JCI81227
   Bianchi ME, 2007, J LEUKOCYTE BIOL, V81, P1, DOI 10.1189/jlb.0306164
   Blumberg H, 2010, J IMMUNOL, V185, P4354, DOI 10.4049/jimmunol.1000313
   Boraschi D, 2011, EUR CYTOKINE NETW, V22, P127, DOI 10.1684/ecn.2011.0288
   Busfield SJ, 2000, GENOMICS, V66, P213, DOI 10.1006/geno.2000.6184
   Busse W, 1999, AM J RESP CRIT CARE, V160, P1035, DOI 10.1164/ajrccm.160.3.9902064
   Canda-Sanchez A, 2009, J MEMBRANE BIOL, V227, P1, DOI 10.1007/s00232-008-9127-3
   Catalan-Dibene J, 2017, J IMMUNOL, V199, P3326, DOI 10.4049/jimmunol.1700534
   Cavalli G, 2018, IMMUNOL REV, V281, P179, DOI 10.1111/imr.12605
   Cayrol C, 2018, IMMUNOL REV, V281, P154, DOI 10.1111/imr.12619
   Chen Z, 2011, PLOS ONE, V6, DOI 10.1371/journal.pone.0018689
   Choi JJ, 2015, CLIN REV ALLERG IMMU, V49, P327, DOI 10.1007/s12016-015-8468-9
   Chou CT, 2006, ANN RHEUM DIS, V65, P1106, DOI 10.1136/ard.2005.046847
   Chu M, 2016, MOLECULES, V21, pE933
   Clark HF, 2003, GENOME RES, V13, P2265, DOI 10.1101/gr.1293003
   Collison LW, 2007, NATURE, V450, P566, DOI 10.1038/nature06306
   Collison LW, 2012, NAT IMMUNOL, V13, P290, DOI 10.1038/ni.2227
   Cox JH, 2011, J EXP MED, V208, P115, DOI 10.1084/jem.20100410
   Coyle AJ, 1999, J EXP MED, V190, P895, DOI 10.1084/jem.190.7.895
   Crabe S, 2009, J IMMUNOL, V183, P7692, DOI 10.4049/jimmunol.0901464
   Debets R, 2001, J IMMUNOL, V167, P1440, DOI 10.4049/jimmunol.167.3.1440
   Devergne O, 1997, P NATL ACAD SCI USA, V94, P12041, DOI 10.1073/pnas.94.22.12041
   Di Carlo E, 2014, ONCOIMMUNOLOGY, V3, DOI 10.4161/onci.27618
   Di Meo S, 2014, CLIN CANCER RES, V20, P585, DOI 10.1158/1078-0432.CCR-13-2240
   Dillon SR, 2004, NAT IMMUNOL, V5, P752, DOI 10.1038/ni1084
   Dinarello C, 2010, NAT IMMUNOL, V11, P973, DOI 10.1038/ni1110-973
   dos Santos JC, 2018, SEMIN IMMUNOL, V38, P15, DOI 10.1016/j.smim.2018.02.010
   Dunn E, 2001, TRENDS IMMUNOL, V22, P533, DOI 10.1016/S1471-4906(01)02034-8
   Felaco P, 2009, J BIOL REG HOMEOS AG, V23, P141
   Fitzgerald DC, 2007, NAT IMMUNOL, V8, P1372, DOI 10.1038/ni1540
   Floss DM, 2017, SCI REP-UK, V7, DOI 10.1038/s41598-017-15173-3
   Franze E, 2018, ONCOTARGET, V9, P3432, DOI 10.18632/oncotarget.23289
   Gabay C, 2015, J LEUKOCYTE BIOL, V97, P645, DOI 10.1189/jlb.3RI1014-495R
   Galligan CL, 2017, J INTERF CYTOK RES, V37, P440, DOI 10.1089/jir.2017.0063
   Ganesan R, 2017, MABS-AUSTIN, V9, P1143, DOI 10.1080/19420862.2017.1353853
   Garbers C, 2013, J BIOL CHEM, V288, P4346, DOI 10.1074/jbc.M112.432955
   Garraud T, 2018, CYTOKINE GROWTH F R, V39, P26, DOI 10.1016/j.cytogfr.2018.01.001
   Greenfield AL, 2018, ANN NEUROL, V83, P13, DOI 10.1002/ana.25119
   Gresnigt MS, 2013, SEMIN IMMUNOL, V25, P458, DOI 10.1016/j.smim.2013.11.003
   Greter M, 2012, IMMUNITY, V37, P1050, DOI 10.1016/j.immuni.2012.11.001
   Grimstad O, 2009, EXP DERMATOL, V18, P35, DOI 10.1111/j.1600-0625.2008.00766.x
   Gudbjartsson DF, 2009, NAT GENET, V41, P342, DOI 10.1038/ng.323
   Guillonneau C, 2017, CELL MOL LIFE SCI, V74, P2569, DOI 10.1007/s00018-017-2482-4
   Guruprasad CN, 2018, J INVESTIG CLIN DENT, V9, DOI 10.1111/jicd.12317
   Guzzo C, 2010, J BIOL CHEM, V285, P24404, DOI 10.1074/jbc.M110.112599
   Heinhuis B, 2012, CYTOKINE, V60, P321, DOI 10.1016/j.cyto.2012.07.010
   Henry CJ, 2015, J CLIN INVEST, V125, P4666, DOI 10.1172/JCI83024
   Hessam S, 2018, BRIT J DERMATOL, V178, P761, DOI 10.1111/bjd.16019
   Hojen JF, 2015, MOL MED, V21, P337, DOI 10.2119/molmed.2015.00031
   Huang CH, 2011, J IMMUNOL, V187, P462, DOI 10.4049/jimmunol.1100259
   Imaeda H, 2013, CLIN EXP IMMUNOL, V172, P410, DOI 10.1111/cei.12061
   Jeannin P, 2018, FEBS J, V285, P680, DOI 10.1111/febs.14343
   Jia H, 2018, BIOMED RES INT, V2018
   Jung MY, 2010, SCAND J RHEUMATOL, V39, P190, DOI 10.3109/03009740903447028
   Khawar MB, 2016, MEDIAT INFLAMM, DOI 10.1155/2016/8413768
   Kim B, 2013, FRONT IMMUNOL, V4, DOI 10.3389/fimmu.2013.00391
   Kim SH, 2005, IMMUNITY, V22, P131, DOI 10.1016/j.immuni.2004.12.003
   Kobori A, 2010, J GASTROENTEROL, V45, P999, DOI 10.1007/s00535-010-0245-1
   Kumar S, 2000, J BIOL CHEM, V275, P10308, DOI 10.1074/jbc.275.14.10308
   Liew FY, 2016, NAT REV IMMUNOL, V16, P676, DOI 10.1038/nri.2016.95
   Lin HS, 2008, SCIENCE, V320, P807, DOI 10.1126/science.1154370
   Lin HS, 2001, J BIOL CHEM, V276, P20597, DOI 10.1074/jbc.M010095200
   Lin XR, 2017, ONCOTARGET, V8, P92841, DOI 10.18632/oncotarget.21611
   Lindau R, 2018, HUM REPROD, V33, P588, DOI 10.1093/humrep/dey037
   Lopez-Mejias R, 2016, SCI REP-UK, V6, DOI 10.1038/srep31979
   Lunding L, 2015, ALLERGY, V70, P366, DOI 10.1111/all.12566
   Marrakchi S, 2011, NEW ENGL J MED, V365, P620, DOI 10.1056/NEJMoa1013068
   McNamee EN, 2011, P NATL ACAD SCI USA, V108, P16711, DOI 10.1073/pnas.1111982108
   Medina-Contreras O, 2016, J IMMUNOL, V196, P34, DOI 10.4049/jimmunol.1501312
   Milora KA, 2015, J INVEST DERMATOL, V135, P2992, DOI 10.1038/jid.2015.289
   Molho-Pessach V, 2017, JAMA DERMATOL, V153, P473, DOI 10.1001/jamadermatol.2016.5705
   Montoya D, 2014, SCI TRANSL MED, V6, DOI 10.1126/scitranslmed.3009546
   Moretti S, 2014, PLOS PATHOG, V10, DOI 10.1371/journal.ppat.1004462
   Moussion C, 2008, PLOS ONE, V3, DOI 10.1371/journal.pone.0003331
   Mulero JJ, 1999, BIOCHEM BIOPH RES CO, V263, P702, DOI 10.1006/bbrc.1999.1440
   Musette P, 2018, FRONT IMMUNOL, V9, DOI 10.3389/fimmu.2018.00622
   Neis MM, 2006, J ALLERGY CLIN IMMUN, V118, P930, DOI 10.1016/j.jaci.2006.07.015
   Niedbala W, 2008, ANN RHEUM DIS, V67, P1474, DOI 10.1136/ard.2007.083360
   Niedbala W, 2007, EUR J IMMUNOL, V37, P3021, DOI 10.1002/eji.2007378101
   Niedobitek G, 2002, J PATHOL, V198, P310, DOI 10.1002/path.1217
   Nishino R, 2011, CLIN CANCER RES, V17, P6272, DOI 10.1158/1078-0432.CCR-11-0060
   Nold MF, 2010, NAT IMMUNOL, V11, P1014, DOI 10.1038/ni.1944
   Nold-Petry CA, 2014, J IMMUNOL, V192, P589, DOI 10.4049/jimmunol.1202802
   Oku K, 2018, MOD RHEUMATOL, V28, P758, DOI 10.1080/14397595.2018.1494239
   Owaki T, 2006, J IMMUNOL, V176, P2773, DOI 10.4049/jimmunol.176.5.2773
   Ozceker D, 2018, ALLERGOL IMMUNOPATH, V46, P322, DOI 10.1016/j.aller.2017.10.005
   Pan GH, 2001, CYTOKINE, V13, P1, DOI 10.1006/cyto.2000.0799
   Pastorelli L, 2010, P NATL ACAD SCI USA, V107, P8017, DOI 10.1073/pnas.0912678107
   Pflanz S, 2002, IMMUNITY, V16, P779, DOI 10.1016/S1074-7613(02)00324-2
   Pflanz S, 2004, J IMMUNOL, V172, P2225, DOI 10.4049/jimmunol.172.4.2225
   Pot C, 2011, SEMIN IMMUNOL, V23, P438, DOI 10.1016/j.smim.2011.08.003
   Prefontaine D, 2010, J ALLERGY CLIN IMMUN, V125, P752, DOI 10.1016/j.jaci.2009.12.935
   Pusic KM, 2014, GLIA, V62, P1176, DOI 10.1002/glia.22672
   Rahman P, 2006, ARTHRITIS RHEUM, V54, P2321, DOI 10.1002/art.21938
   Rivers-Auty J, 2018, NAT COMMUN, V9, DOI 10.1038/s41467-018-03362-1
   Rossi-Semerano L, 2013, PEDIATRICS, V132, pE1043, DOI 10.1542/peds.2012-3935
   Roth RB, 2006, NEUROGENETICS, V7, P67, DOI 10.1007/s10048-006-0032-6
   Rudloff I, 2015, ARTHRITIS RHEUMATOL, V67, P3219, DOI 10.1002/art.39328
   Rudrich U, 2018, ACTA DERM-VENEREOL, V98, P766, DOI 10.2340/00015555-2951
   Russell SE, 2016, MUCOSAL IMMUNOL, V9, P1193, DOI 10.1038/mi.2015.134
   Segundo DS, 2016, TRANSPL P, V48, P2977, DOI 10.1016/j.transproceed.2016.08.038
   Scheibe K, 2017, GUT, V66, P823, DOI 10.1136/gutjnl-2015-310374
   Schiering C, 2014, NATURE, V513, P564, DOI 10.1038/nature13577
   Schmitz J, 2005, IMMUNITY, V23, P479, DOI 10.1016/j.immuni.2005.09.015
   Seidelin JB, 2010, IMMUNOL LETT, V128, P80, DOI 10.1016/j.imlet.2009.11.001
   Seyer M, 2010, EUR J IMMUNOL, V40, P321, DOI 10.1002/eji.200939527
   Shen P, 2014, NATURE, V507, P366, DOI 10.1038/nature12979
   Shimozato O, 2009, IMMUNOLOGY, V128, pe816, DOI 10.1111/j.1365-2567.2009.03088.x
   SIFFRING PA, 1989, RADIOLOGY, V173, P769, DOI 10.1148/radiology.173.3.2813784
   Sloot YJE, 2018, SEMIN IMMUNOL, V38, P24, DOI 10.1016/j.smim.2018.03.004
   Smith DE, 2000, J BIOL CHEM, V275, P1169, DOI 10.1074/jbc.275.2.1169
   Sonkoly E, 2006, J ALLERGY CLIN IMMUN, V117, P411, DOI 10.1016/j.jaci.2005.10.033
   SONODA E, 1989, J EXP MED, V170, P1415, DOI 10.1084/jem.170.4.1415
   Sorrentino C, 2018, CANCER RES, V78, P2654, DOI 10.1158/0008-5472.CAN-17-3117
   STRAUB FB, 1989, BIOCHIM BIOPHYS ACTA, V1000, P179
   Stumhofer JS, 2008, IMMUNOL LETT, V117, P123, DOI 10.1016/j.imlet.2008.01.011
   Stumhofer JS, 2007, NAT IMMUNOL, V8, P1363, DOI 10.1038/ni1537
   Stumhofer JS, 2006, NAT IMMUNOL, V7, P937, DOI 10.1038/ni1376
   Stumhofer JS, 2010, NAT IMMUNOL, V11, P1119, DOI 10.1038/ni.1957
   Takada K, 2017, PLOS ONE, V12, DOI 10.1371/journal.pone.0181598
   Takamori A, 2018, SCI REP-UK, V8, DOI 10.1038/s41598-018-25094-4
   Takimoto T, 2010, J IMMUNOL, V185, P842, DOI 10.4049/jimmunol.0904100
   TEDDER TF, 2014, NAT REV RHEUMATOL, V10
   Tominaga M, 2017, RESPIR INVESTIG, V55, P293, DOI 10.1016/j.resinv.2017.06.001
   Towne JE, 2004, J BIOL CHEM, V279, P13677, DOI 10.1074/jbc.M400117200
   Towne JE, 2011, J BIOL CHEM, V286, P42594, DOI 10.1074/jbc.M111.267922
   Tsai YC, 2017, THER ADV MUSCULOSKEL, V9, P277, DOI 10.1177/1759720X17735756
   Uhlen M, 2015, SCIENCE, V347, DOI 10.1126/science.1260419
   van de Veerdonk FL, 2018, IMMUNOL REV, V281, P191, DOI 10.1111/imr.12612
   van de Veerdonk FL, 2012, P NATL ACAD SCI USA, V109, P3001, DOI 10.1073/pnas.1121534109
   Luu VP, 2014, AUTOIMMUNITY, V47, P1, DOI 10.3109/08916934.2013.856006
   Verri WA, 2010, ANN RHEUM DIS, V69, P1697, DOI 10.1136/ard.2009.122655
   Vignali DAA, 2012, NAT IMMUNOL, V13, P722, DOI 10.1038/ni.2366
   Vigne S, 2012, BLOOD, V120, P3478, DOI 10.1182/blood-2012-06-439026
   Villarino A, 2003, IMMUNITY, V19, P645, DOI 10.1016/S1074-7613(03)00300-5
   Villarino AV, 2006, J IMMUNOL, V176, P237, DOI 10.4049/jimmunol.176.1.237
   Walsh PT, 2018, ANN NY ACAD SCI, V1417, P23, DOI 10.1111/nyas.13280
   Wang HJ, 2016, WORLD J GASTROENTERO, V22, P4529, DOI 10.3748/wjg.v22.i18.4529
   Wang RX, 2014, NAT MED, V20, P633, DOI 10.1038/nm.3554
   Wang X, 2016, CLIN EXP IMMUNOL, V186, P144, DOI 10.1111/cei.12840
   Wang XQ, 2016, EUR J IMMUNOL, V46, P1343, DOI 10.1002/eji.201546095
   Wang YQ, 2018, WORLD J GASTROENTERO, V24, P1312, DOI 10.3748/wjg.v24.i12.1312
   Wang ZH, 2013, J IMMUNOL, V190, P2415, DOI 10.4049/jimmunol.1202535
   Wilson MS, 2010, EUR J IMMUNOL, V40, P1682, DOI 10.1002/eji.200939721
   Wirtz S, 2011, GASTROENTEROLOGY, V141, P1875, DOI 10.1053/j.gastro.2011.07.040
   Wojno EDT, 2012, TRENDS IMMUNOL, V33, P91, DOI 10.1016/j.it.2011.11.003
   Xia LP, 2015, CYTOKINE, V76, P553, DOI 10.1016/j.cyto.2015.06.005
   Xie HH, 2018, SCI REP-UK, V8, DOI 10.1038/s41598-018-21859-z
   Yagami A, 2010, J IMMUNOL, V185, P5743, DOI 10.4049/jimmunol.0903818
   Yanaba K, 2008, IMMUNITY, V28, P639, DOI 10.1016/j.immuni.2008.03.017
   Ye L, 2015, J IMMUNOL, V194, P5110, DOI 10.4049/jimmunol.1401810
   Yin D, 2017, SCI REP-UK, V7, DOI 10.1038/srep42175
   Yoshizaki A, 2012, NATURE, V491, P264, DOI 10.1038/nature11501
   Yu ZY, 2017, J REPROD IMMUNOL, V124, P8, DOI 10.1016/j.jri.2017.09.011
   Zahoor M, 2017, BLOOD ADV, V1, P2656, DOI 10.1182/bloodadvances.2017010801
   Zhang Q, 2008, CYTOKINE GROWTH F R, V19, P347, DOI 10.1016/j.cytogfr.200S.08.003
   Zhao ZF, 2018, TRANSPLANTATION, V102, pE265, DOI 10.1097/TP.0000000000002194
   Zhou RP, 2016, IMMUNOLOGY, V149, P362, DOI 10.1111/imm.12660
   Zlotnik A, 2012, IMMUNITY, V36, P705, DOI 10.1016/j.immuni.2012.05.008
NR 170
TC 0
Z9 0
U1 2
U2 2
PU MARY ANN LIEBERT, INC
PI NEW ROCHELLE
PA 140 HUGUENOT STREET, 3RD FL, NEW ROCHELLE, NY 10801 USA
SN 1079-9907
EI 1557-7465
J9 J INTERF CYTOK RES
JI J. Interferon Cytokine Res.
PD OCT 1
PY 2018
VL 38
IS 10
BP 423
EP 439
DI 10.1089/jir.2018.0089
PG 17
WC Biochemistry & Molecular Biology; Cell Biology; Immunology
SC Biochemistry & Molecular Biology; Cell Biology; Immunology
GA GX2IZ
UT WOS:000447543800001
PM 30328794
DA 2019-02-27
ER

PT J
AU Han, ML
   Li, YX
   Liu, SY
   Jiang, SY
   Yuan, L
   Xia, LP
   Shen, H
   Lu, J
AF Han, Meiling
   Li, Yuxuan
   Liu, Siyan
   Jiang, Shenyi
   Yuan, Lin
   Xia, Liping
   Shen, Hui
   Lu, Jing
TI Elevation of Serum IL-35 in Patients with Primary Sjogren's Syndrome
SO JOURNAL OF INTERFERON AND CYTOKINE RESEARCH
LA English
DT Article
DE primary Sjogren's syndrome; interleukin-35; disease activity; disease
   duration; autoantibody production
ID COLLAGEN-INDUCED ARTHRITIS; T-CELLS; RHEUMATOID-ARTHRITIS;
   SYSTEMIC-SCLEROSIS; DISEASE; INTERLEUKIN-35; SUPPRESSION; CYTOKINE;
   GROWTH
AB Interleukin-35 (IL-35) is a critical anti-inflammatory cytokine in autoimmune disease. In the current study, we aimed to investigate the serum IL-35 levels and its clinical association in patients with primary Sjogren's syndrome (pSS) and to investigate whether or not IL-35 participates in the pathogenesis of pSS. One hundred seventy-six pSS patients and 60 healthy controls (HCs) were recruited. Disease activity was assessed according to EULAR SS disease activity index. Serum IL-35 levels were quantified by enzyme-linked immunosorbent assay. The correlations between the serum IL-35 levels with the clinical parameters were analyzed by a Spearman's correlation test. The serum IL-35 levels in the patients with pSS were significantly increased compared with the HCs. The serum IL-35 levels were elevated in the patients with pSS. Strikingly, the serum IL-35 levels in pSS patients with short disease duration (<1 year) were significantly lower compared with HCs. However, the serum IL-35 levels in pSS patients with medium (1-2 year) and long disease duration (>2 years) were higher compared with HCs. We also found a positive correlation between expression of IL-35 and erythrocyte sedimentation rate, disease activity, and immunoglobulin G. Furthermore, the pSS patients with RF-positive showed high serum IL-35 levels. These findings suggest that IL-35 could play a key role in pSS pathogenesis. In addition, our results highlight the potential exploitation of IL-35 as a biomarker of disease activity and may represent a novel therapeutic agent for pSS.
C1 [Han, Meiling; Li, Yuxuan; Liu, Siyan; Jiang, Shenyi; Yuan, Lin; Xia, Liping; Shen, Hui; Lu, Jing] China Med Univ, Affiliated Hosp 1, Dept Rheumatol & Immunol, 155 Nanjing North St, Shenyang 110001, Liaoning, Peoples R China.
RP Lu, J (reprint author), China Med Univ, Affiliated Hosp 1, Dept Rheumatol & Immunol, 155 Nanjing North St, Shenyang 110001, Liaoning, Peoples R China.
EM lujingtan@163.com
FU National Natural Science Foundation of China [81273248, 81471542]
FX This study was supported by the National Natural Science Foundation of
   China (grant no. 81273248 and 81471542).
CR Asmussen K, 1996, J INTERN MED, V239, P475, DOI 10.1046/j.1365-2796.1996.418817000.x
   Chaturvedi V, 2013, J IMMUNOL, V191, P2018, DOI 10.4049/jimmunol.1390040
   Choi JK, 2017, FRONT IMMUNOL, V8, DOI 10.3389/fimmu.2017.81258
   Collison LW, 2007, NATURE, V450, P566, DOI 10.1038/nature06306
   Collison LW, 2012, NAT IMMUNOL, V13, P290, DOI 10.1038/ni.2227
   Collison LW, 2009, J IMMUNOL, V182, P6121, DOI 10.4049/jimmunol.0803646
   Dantas AT, 2015, CLIN RHEUMATOL, V34, P1621, DOI 10.1007/s10067-015-3006-y
   Fogel O, 2017, J ALLERGY CLIN IMMUN, V142
   GARDINER P, 1993, BAILLIERE CLIN RHEUM, V7, P59, DOI 10.1016/S0950-3579(05)80268-7
   Kyriakidis NC, 2014, J AUTOIMMUN, V51, P67, DOI 10.1016/j.jaut.2013.11.001
   Li Y, 2016, OSTEOPOROSIS INT, V27, P1537, DOI 10.1007/s00198-015-3410-9
   Nakano S, 2015, RHEUMATOLOGY, V54, P1498, DOI 10.1093/rheumatology/keu528
   Ng WF, 2010, RHEUMATOLOGY, V49, P844, DOI 10.1093/rheumatology/keq009
   Nicholl MB, 2014, CYTOKINE, V70, P126, DOI 10.1016/j.cyto.2014.06.020
   Niedbala W, 2007, EUR J IMMUNOL, V37, P3021, DOI 10.1002/eji.2007378101
   Ouyang H, 2014, AM J MED SCI, V348, P156, DOI 10.1097/MAJ.0000000000000215
   Peri Y, 2012, BEST PRACT RES CL RH, V26, P105, DOI 10.1016/j.berh.2012.01.012
   Seror R, 2010, ANN RHEUM DIS, V69, P1103, DOI 10.1136/ard.2009.110619
   Tomcik M, 2015, RHEUMATOLOGY, V54, P2273, DOI 10.1093/rheumatology/kev260
   Uhlig T, 1999, ANN RHEUM DIS, V58, P415, DOI 10.1136/ard.58.7.415
   Wang ZH, 2013, J IMMUNOL, V190, P2415, DOI 10.4049/jimmunol.1202535
   Zhang YQ, 2015, WSPOLCZESNA ONKOL, V19, P120, DOI 10.5114/wo.2014.44754
NR 22
TC 0
Z9 0
U1 1
U2 1
PU MARY ANN LIEBERT, INC
PI NEW ROCHELLE
PA 140 HUGUENOT STREET, 3RD FL, NEW ROCHELLE, NY 10801 USA
SN 1079-9907
EI 1557-7465
J9 J INTERF CYTOK RES
JI J. Interferon Cytokine Res.
PD OCT 1
PY 2018
VL 38
IS 10
BP 452
EP 456
DI 10.1089/jir.2018.0059
PG 5
WC Biochemistry & Molecular Biology; Cell Biology; Immunology
SC Biochemistry & Molecular Biology; Cell Biology; Immunology
GA GX2IZ
UT WOS:000447543800004
PM 30256702
DA 2019-02-27
ER

PT J
AU Wei, K
   Jiang, BC
   Guan, JH
   Zhang, DN
   Zhang, MX
   Wu, JL
   Zhu, GZ
AF Wei, Kun
   Jiang, Ben-Chun
   Guan, Jing-Hui
   Zhang, Dong-Na
   Zhang, Meng-Xuan
   Wu, Jun-Long
   Zhu, Guang-Ze
TI Decreased CD4(+)CD25(+)CD127(dim/-) Regulatory T Cells and T Helper 17
   Cell Responsiveness to Toll-Like Receptor 2 in Chronic Hepatitis C
   Patients with Daclatasvir Plus Asunaprevir Therapy
SO VIRAL IMMUNOLOGY
LA English
DT Article
DE regulatory T cells; T helper 17 cells; toll-like receptor 2; chronic
   hepatitis C; antiviral
ID VIRUS-INFECTION; ADAPTIVE IMMUNITY; INNATE IMMUNITY; LINKING INNATE;
   ERADICATION
AB Direct-acting antivirals (DAAs) not only rapidly inhibited hepatitis C virus (HCV) replication but also modulated innate and adaptive immune response in chronic hepatitis C patients. However, the regulatory activity of DAAs to Toll-like receptor 2 (TLR2) stimulation on CD4(+)CD25(+)CD127(dim/-) regulatory T cells (Tregs) and T helper (Th) 17 cells was not completely understood. In the present study, a total of 23 patients with chronic HCV genotype 1b infection were enrolled, and blood samples were collected at baseline (treatment naive), end of therapy (EOT), and 12 weeks after EOT (SVR12) with daclatasvir plus asunaprevir therapy. TLR2 expression on Tregs and Th17 cells was measured by flow cytometry. Cellular proliferation, cytokine production, and suppressive activity were also tested in purified CD4(+)CD25(+)CD127(dim/-) Tregs in response to the stimulation of Pam3Csk4, an agonist of TLR2. Inhibition of HCV RNA by daclatasvir and asunaprevir did not affect either percentage of Tregs/Th17 cells or TLR2 expression on Tregs/Th17 cells. Pam3Csk4 stimulation also did not influence either cellular proliferation or Tregs/Th17 proportion at each time point. Stimulation with Pam3Csk4 only enhanced the suppressive function and interleukin (IL)-35 production by Tregs purified from baseline, but not those from EOT or SVR12. Similarly, Pam3Csk4 stimulation only elevated Th17 cell frequency of CD4(+) T cells from baseline, but not those from EOT or SVR12. Moreover, daclatasvir and asunaprevir therapy did not promote TLR2-induced shift of Tregs toward Th17-like phenotype and function. These data suggested that daclatasvir plus asunaprevir therapy resulted in the decreased responsiveness of Tregs/Th17 cells to TLR2 stimulation in chronic hepatitis C patients, which might provide a novel mechanism underlying DAA-induced immunoregulation.
C1 [Wei, Kun; Jiang, Ben-Chun; Zhang, Dong-Na; Wu, Jun-Long; Zhu, Guang-Ze] Changchun Univ Chinese Med, Affiliated Hosp, Dept Clin Lab Med, 1478 Gongnong Rd, Changchun 130021, Jilin, Peoples R China.
   [Guan, Jing-Hui] Changchun Univ Chinese Med, Affiliated Hosp, Dept Blood Transfus, Changchun, Jilin, Peoples R China.
   [Zhang, Meng-Xuan] Changchun Univ Chinese Med, Clin Med Coll, Changchun, Jilin, Peoples R China.
RP Zhu, GZ (reprint author), Changchun Univ Chinese Med, Affiliated Hosp, Dept Clin Lab Med, 1478 Gongnong Rd, Changchun 130021, Jilin, Peoples R China.
EM zhuguangzecc@126.com
CR Barbi J, 2014, IMMUNOL REV, V259, P115, DOI 10.1111/imr.12172
   Berenguer J, 2018, HEPATOLOGY, V68, P32, DOI 10.1002/hep.29814
   Burchill MA, 2017, PLOS ONE, V12, DOI 10.1371/journal.pone.0186213
   Claassen MAA, 2011, J VIROL, V85, P5323, DOI 10.1128/JVI.02551-10
   Debes JD, 2018, GASTROENTEROLOGY, V154, P515, DOI 10.1053/j.gastro.2017.10.035
   Doyle JS, 2017, LANCET, V390, P358, DOI 10.1016/S0140-6736(17)31817-2
   Quarleri JF, 2016, ANN HEPATOL, V15, P17, DOI 10.5604/16652681.1184193
   Fard SN, 2018, CLIN RES HEPATOL GAS, V42, P319, DOI 10.1016/j.clinre.2017.11.006
   Hao CQ, 2014, IMMUNOLOGY, V143, P531, DOI 10.1111/imm.12330
   Hori S, 2011, TRENDS IMMUNOL, V32, P295, DOI 10.1016/j.it.2011.04.004
   Jakobsen JC, 2017, COCHRANE DB SYST REV, V6
   Kawai T, 2010, NAT IMMUNOL, V11, P373, DOI 10.1038/ni.1863
   Langhans B, 2017, J HEPATOL, V66, P888, DOI 10.1016/j.jhep.2016.12.019
   Liu SQ, 2017, INT IMMUNOPHARMACOL, V50, P87, DOI 10.1016/j.intimp.2017.06.015
   Liu X, 2016, VIRAL IMMUNOL, V29, P322, DOI 10.1089/vim.2016.0013
   Matsumoto M, 2013, PROG MOL BIOL TRANSL, V117, P487, DOI 10.1016/B978-0-12-386931-9.00018-0
   Miyara M, 2007, TRENDS MOL MED, V13, P108, DOI 10.1016/j.molmed.2007.01.003
   Moosavy SH, 2017, ELECT PHYS, V9, P5646, DOI DOI 10.19082/5646
   Pasare C, 2005, ADV EXP MED BIOL, V560, P11
   Piconese S, 2015, CYTOKINE GROWTH F R, V26, P133, DOI 10.1016/j.cytogfr.2014.10.012
   Saadoun D, 2017, GASTROENTEROLOGY, V153, P49, DOI [10.1053/j.gastro.2017.03.006, 10.1053/j.gastro]
   Schmiedel Y, 2015, PLOS NEGLECT TROP D, V9, DOI 10.1371/journal.pntd.0003995
   Spaan M, 2015, J INFECT DIS, V212, P386, DOI 10.1093/infdis/jiv059
   Taherkhani R, 2017, WORLD J HEPATOL, V9, P1239, DOI 10.4254/wjh.v9.i33.1239
   Takeda Kiyoshi, 2015, Curr Protoc Immunol, V109, DOI 10.1002/0471142735.im1412s109
   Wiktor SZ, 2017, LANCET, V390, P107, DOI [10.1016/S0140-6736(17)31817-2, 10.1016/S0140-6736(17)31762-2]
   Zhang Y, 2010, VIROLOGY, V397, P34, DOI 10.1016/j.virol.2009.11.007
   Zhang Y, 2017, VIROL J, V14, DOI 10.1186/s12985-017-0710-z
   Zhao RR, 2015, INT J CLIN EXP MED, V8, P7315
NR 29
TC 0
Z9 0
U1 1
U2 1
PU MARY ANN LIEBERT, INC
PI NEW ROCHELLE
PA 140 HUGUENOT STREET, 3RD FL, NEW ROCHELLE, NY 10801 USA
SN 0882-8245
EI 1557-8976
J9 VIRAL IMMUNOL
JI Viral Immunol.
PD OCT
PY 2018
VL 31
IS 8
BP 559
EP 567
DI 10.1089/vim.2018.0055
PG 9
WC Immunology; Virology
SC Immunology; Virology
GA GW7SS
UT WOS:000447170700004
PM 30067145
DA 2019-02-27
ER

PT J
AU Wang, HX
   Kang, X
   Chu, S
   Li, HX
   Li, X
   Yin, XF
   Qiu, YR
   Lai, WN
AF Wang, Hong-Xia
   Kang, Xia
   Chu, Shuai
   Li, Haixia
   Li, Xin
   Yin, Xiaofeng
   Qiu, Yu-Rong
   Lai, Weinan
TI Dysregulated ICOS+ proinflammatory and suppressive regulatory T cells in
   patients with rheumatoid arthritis
SO EXPERIMENTAL AND THERAPEUTIC MEDICINE
LA English
DT Article
DE inducible T-cell costimulator-positive regulatory T cells; rheumatoid
   arthritis; cytokines
ID PERIPHERAL-BLOOD; TOLERANCE; TH17; AUTOIMMUNITY; EXPRESSION; SUBSETS
AB Regulatory T cells (Tregs) serve an important role in the pathogenesis of rheumatoid arthritis (RA) by regulating autoimmunity and inflammation. Humans and mice contain inducible T-cell costimulator-positive (ICOS+) Tregs, although their role in RA is unclear. A total of 33 patients with RA and 17 normal control (NC) subjects were examined. The proportion of ICOS+ Tregs in the peripheral blood and intracellular cytokine levels in these cells were assessed using flow cytometry. The percentage of ICOS+ Tregs increased in the cohort of patients with RA compared with the NCs. Such increases were much larger in patients with inactive RA compared with patients with active RA. Additionally, ICOS+ Tregs expressed multiple suppressive cytokines, including interleukin (IL)-10, transforming growth factor- and IL-35, but expressed low levels of IL-17. Importantly, the expression of suppressive cytokines in ICOS+ Tregs from patients with active RA decreased, but IL-17 expression noticeably increased compared with patients with inactive RA. The present findings suggested that ICOS+ Tregs may perform inflammatory and inhibitory functions, and abnormal ICOS+ Tregs numbers and functions may contribute to the pathogenesis of RA.
C1 [Wang, Hong-Xia; Kang, Xia; Chu, Shuai; Li, Haixia; Li, Xin; Yin, Xiaofeng; Qiu, Yu-Rong] Southern Med Univ, Nanfang Hosp, Lab Med Ctr, 1838 North Guangzhou Ave, Guangzhou 510515, Guangdong, Peoples R China.
   [Kang, Xia] Chinese Peoples Liberat Army Gen Hosp, Natl Clin Res Ctr Geriatr Dis, Nanlou Div, Dept Clin Lab, Beijing 100853, Peoples R China.
   [Lai, Weinan] Southern Med Univ, Nanfang Hosp, Dept Rheumatol & Immunol, 1838 North Guangzhou Ave, Guangzhou 510515, Guangdong, Peoples R China.
   [Lai, Weinan] Univ Washington, Med Ctr, Div Rheumatol, Seattle, WA 98109 USA.
RP Qiu, YR (reprint author), Southern Med Univ, Nanfang Hosp, Lab Med Ctr, 1838 North Guangzhou Ave, Guangzhou 510515, Guangdong, Peoples R China.; Lai, WN (reprint author), Southern Med Univ, Nanfang Hosp, Dept Rheumatol & Immunol, 1838 North Guangzhou Ave, Guangzhou 510515, Guangdong, Peoples R China.
EM qiuyuronggz@126.com; laiwn@uw.edu
FU Nanfang Hospital Foundation of SMU [201362]; Guangdong Natural Science
   Foundation [2017A030313508]
FX The present study was supported by the Nanfang Hospital Foundation of
   SMU (grant no. 201362) and the Guangdong Natural Science Foundation
   (grant no. 2017A030313508).
CR Aletaha D, 2010, ANN RHEUM DIS, V69, P1580, DOI 10.1136/ard.2010.138461
   Bedoya SK, 2013, CLIN DEV IMMUNOL, DOI 10.1155/2013/986789
   Busse M, 2012, J IMMUNOL, V189, P1975, DOI 10.4049/jimmunol.1103581
   Byng-Maddick R, 2015, RHEUMATOLOGY, V54, P768, DOI 10.1093/rheumatology/keu487
   Campbell DJ, 2015, J IMMUNOL, V195, P2507, DOI 10.4049/jimmunol.1500801
   Chen Y, 2012, J IMMUNOL, V188, P1698, DOI 10.4049/jimmunol.1102448
   Collison LW, 2007, NATURE, V450, P566, DOI 10.1038/nature06306
   Cooles FAH, 2013, CURR RHEUMATOL REP, V15, DOI 10.1007/s11926-013-0352-0
   Del Junco D J, 1989, Br J Rheumatol, V28 Suppl 1, P42
   Dong C, 2001, NATURE, V409, P97, DOI 10.1038/35051100
   Firestein GS, 2003, NATURE, V423, P356, DOI 10.1038/nature01661
   Gotsman I, 2006, CIRCULATION, V114, P2047, DOI 10.1161/CIRCULATIONAHA.106.633263
   Herman AE, 2004, J EXP MED, V199, P1479, DOI 10.1084/jem.20040179
   Ito T, 2008, IMMUNITY, V28, P870, DOI 10.1016/j.immuni.2008.03.018
   Kirkham BW, 2006, ARTHRITIS RHEUM, V54, P1122, DOI 10.1002/art.21749
   Kohyama M, 2004, P NATL ACAD SCI USA, V101, P4192, DOI 10.1073/pnas.0400214101
   Lu Ting-ting, 2008, Xi Bao Yu Fen Zi Mian Yi Xue Za Zhi, V24, P495
   McInnes IB, 2011, NEW ENGL J MED, V365, P2205, DOI 10.1056/NEJMra1004965
   Miossec P, 2007, ARTHRITIS RHEUM-US, V56, P2111, DOI 10.1002/art.22733
   Nistala K, 2009, RHEUMATOLOGY, V48, P602, DOI 10.1093/rheumatology/kep028
   Niu Q, 2012, RHEUMATOL INT, V32, P2731, DOI 10.1007/s00296-011-1984-x
   Pan F, 2017, SCAND J IMMUNOL, V85, P441, DOI 10.1111/sji.12550
   Picerno V, 2015, CLIN EXP RHEUMATOL, V33, P551
   PREVOO MLL, 1995, ARTHRITIS RHEUM, V38, P44, DOI 10.1002/art.1780380107
   Sakaguchi S, 2008, CELL, V133, P775, DOI 10.1016/j.cell.2008.05.009
   Shahrara S, 2008, ARTHRITIS RES THER, V10, DOI 10.1186/ar2477
   van Amelsfort JMR, 2004, ARTHRITIS RHEUM, V50, P2775, DOI 10.1002/art.20499
   Vocanson M, 2010, J ALLERGY CLIN IMMUN, V126, P280, DOI 10.1016/j.jaci.2010.05.022
   Wang WH, 2012, RHEUMATOL INT, V32, P887, DOI 10.1007/s00296-010-1710-0
   Wing K, 2010, NAT IMMUNOL, V11, P7, DOI 10.1038/ni.1818
   Yue C, 2010, RHEUMATOL INT, V30, P1553, DOI 10.1007/s00296-009-1179-x
NR 31
TC 0
Z9 0
U1 1
U2 1
PU SPANDIDOS PUBL LTD
PI ATHENS
PA POB 18179, ATHENS, 116 10, GREECE
SN 1792-0981
EI 1792-1015
J9 EXP THER MED
JI Exp. Ther. Med.
PD OCT
PY 2018
VL 16
IS 4
BP 3728
EP 3734
DI 10.3892/etm.2018.6657
PG 7
WC Medicine, Research & Experimental
SC Research & Experimental Medicine
GA GU1BD
UT WOS:000444988800130
PM 30233732
OA Bronze
DA 2019-02-27
ER

PT J
AU Sonmez, C
   Yucel, AA
   Yesil, TH
   Kucuk, H
   Sezgin, B
   Mercan, R
   Yucel, AE
   Demirel, GY
AF Sonmez, Cemile
   Yucel, Aysegul Atak
   Yesil, Turan Hilmi
   Kucuk, Hamit
   Sezgin, Berna
   Mercan, Ridvan
   Yucel, Ahmet Eftal
   Demirel, Gulderen Yanikkaya
TI Correlation between IL-17A/F, IL-23, IL-35 and IL-12/-23 (p40) levels in
   peripheral blood lymphocyte cultures and disease activity in Behcet's
   patients
SO CLINICAL RHEUMATOLOGY
LA English
DT Article
DE Behcet's disease; Cytokine; Lymphocyte
ID REGULATORY T-CELLS; SYSTEMIC-LUPUS-ERYTHEMATOSUS; AUTOIMMUNE
   INFLAMMATION; TH17; CYTOKINES; INTERLEUKIN-17; POLYMORPHISMS;
   PATHOGENESIS; ASSOCIATION; EXPRESSION
AB Behcet's disease is a chronic multisystemic disease with remissions and relapses. Several studies have shown that immune mechanisms play an important role in the development of the disease. In order to assess the association of disease activity with IL-17A/F, IL-23, IL-12/23 (p40) and IL-35 expression, we aimed to investigate production of these cytokines in peripheral blood mononuclear cells (PBMCs) from Behcet's patients and normal controls. Furthermore, we included Systemic Lupus Erythematosus (SLE) as disease control to evaluate the specificity of our data for immunopathogenesis of BD. Totally 15 active, 15 inactive Behcet's patients, 12 active and 12 inactive SLE patients and 12 healthy volunteers were enrolled in the study. Peripheral blood mononuclear cells were separated, lymphocyte cultures were performed and IL-17A/F, IL-12/23 p(40), IL-23, IL-35 cytokine levels were measured by ELISA in culture supernatants in the presence or absence of phytohemagglutinin (PHA) on time-dependent manner. IL-17 A/F levels increased parallel to IL-23 levels in Behcet's and SLE patients. Compared to healthy controls, IL-17 A/F levels were higher in active Behcet's and SLE patients; on the contrary, levels of IL-35 were lower. IL-17A/F, IL-12/23 (p40) and IL-23 levels were detectable most frequently in active Behcet's patients followed by active SLE patients. Our results indicate that IL-17 A/F, IL-23 and IL-12/23 (p40) may play role in the immunopathogenesis of BD so as Th17 and Th1 cell responses. Since IL-35 levels were lower in active Behcet's patients compared to inactive patients and healthy controls, there may be a plasticity between Th17 and Treg cells according to the state of disease activity.
C1 [Sonmez, Cemile; Yucel, Aysegul Atak] Gazi Univ, Dept Immunol, Fac Med, Ankara, Turkey.
   [Sonmez, Cemile] Publ Hlth Inst Turkey, Microbiol Reference Labs, Ankara, Turkey.
   [Yesil, Turan Hilmi; Yucel, Ahmet Eftal] Baskent Univ, Rheumatol Sect, Dept Internal Med, Fac Med, Ankara, Turkey.
   [Kucuk, Hamit; Mercan, Ridvan] Gazi Univ, Rheumatol Sect, Dept Internal Med, Fac Med, Ankara, Turkey.
   [Sezgin, Berna] Publ Hlth Inst Turkey, Dept Early Warning Response & Field Epidemiol, Ankara, Turkey.
   [Demirel, Gulderen Yanikkaya] Yeditepe Univ, Dept Immunol, Fac Med, Istanbul, Turkey.
RP Sonmez, C (reprint author), Gazi Univ, Dept Immunol, Fac Med, Ankara, Turkey.; Sonmez, C (reprint author), Publ Hlth Inst Turkey, Microbiol Reference Labs, Ankara, Turkey.
EM cemilesonmez2004@yahoo.com
FU Scientific Research Projects Council of Gazi University [BAP 01/2012-38]
FX This study was the dissertation thesis of Cemile Sonmez and was
   supported by the Scientific Research Projects Council of Gazi University
   (project number BAP 01/2012-38).
CR Alayli G, 2007, CLIN RHEUMATOL, V26, P1299, DOI 10.1007/s10067-006-0503-z
   Becker C, 2003, J CLIN INVEST, V112, P693, DOI 10.1172/JC1200317464
   Bodur H, 2006, CLIN RHEUMATOL, V25, P329, DOI 10.1007/s10067-005-0046-8
   Bouali E, 2015, IMMUNOL LETT, V167, P87, DOI 10.1016/j.imlet.2015.08.001
   Chan JR, 2006, J EXP MED, V203, P2577, DOI 10.1084/jem.20060244
   Chi W, 2008, INVEST OPHTH VIS SCI, V49, P3058, DOI 10.1167/iovs.07-1390
   Direskeneli H, 2010, CLIN EXP RHEUMATOL, V28, pS86
   Doreau A, 2009, NAT IMMUNOL, V10, P778, DOI 10.1038/ni.1741
   Erer D, 2009, ARCH MED SCI, V5, P371
   Ferrante A, 2010, CLIN EXP RHEUMATOL, V28, pS27
   Frassanito MA, 1999, ARTHRITIS RHEUM, V42, P1967, DOI 10.1002/1529-0131(199909)42:9<1967::AID-ANR24>3.0.CO;2-Z
   Gagliani N, 2015, NATURE, V523, P221, DOI 10.1038/nature14452
   Geri G, 2011, J ALLERGY CLIN IMMUN, V128, P655, DOI 10.1016/j.jaci.2011.05.029
   Hamzaoui K, 2002, SCAND J RHEUMATOL, V31, P205, DOI 10.1080/030097402320318387
   Hamzaoui K, 2012, EXPERT REV OPHTHALMO, V7, P261, DOI 10.1586/EOP.12.30
   Hamzaoui K, 2011, MED SCI MONITOR, V17, pCR227, DOI 10.12659/MSM.881720
   Hamzaoui K, 2011, J NEUROIMMUNOL, V233, P249, DOI 10.1016/j.jneuroim.2011.01.012
   Jang WC, 2008, RHEUMATOL INT, V29, P173, DOI 10.1007/s00296-008-0664-y
   Kaabachi W, 2017, IMMUNOL LETT, V190, P177, DOI 10.1016/j.imlet.2017.08.008
   Kleczynska W, 2011, FOLIA HISTOCHEM CYTO, V49, P646, DOI 10.5603/FHC.2011.0088
   Korn T, 2007, NAT MED, V13, P423, DOI 10.1038/nm1564
   Miyara M, 2011, IMMUNOL CELL BIOL, V89, P346, DOI 10.1038/icb.2010.137
   Mumcu G, 2009, CLIN EXP RHEUMATOL, V27, pS32
   Murphy CA, 2003, J EXP MED, V198, P1951, DOI 10.1084/jem.20030896
   Na SY, 2013, CLIN EXP RHEUMATOL, V31, pS32
   Nalbandian A, 2009, CLIN EXP IMMUNOL, V157, P209, DOI 10.1111/j.1365-2249.2009.03944.x
   Peizeng Y, 2014, ADV PATHOGENESIS BEH, DOI [10.5772/57586, DOI 10.5772/57586]
   Remmers EF, 2010, NAT GENET, V42, P698, DOI 10.1038/ng.625
   Shah K, 2010, ARTHRITIS RES THER, V12, DOI 10.1186/ar2964
   Shimizu J, 2012, CLIN EXP IMMUNOL, V168, P68, DOI 10.1111/j.1365-2249.2011.04543.x
   Shimizu J, 2010, INFLAMM REGEN, V31, P296
   Xing Q, 2012, RHEUMATOL INT, V32, P949, DOI 10.1007/s00296-010-1771-0
   Yang J, 2009, ARTHRITIS RHEUM-US, V60, P1472, DOI 10.1002/art.24499
   Ye Z, 2014, CURR MOL MED, V14, P535, DOI 10.2174/1566524014666140414210831
   Zeidan MJ, 2016, AUTOIMMUN HIGHLIGHTS, V7, DOI 10.1007/s13317-016-0074-1
   Zhu JF, 2008, BLOOD, V112, P1557, DOI 10.1182/blood-2008-05-078154
   Zierhut M, 2003, CELL MOL LIFE SCI, V60, P1903, DOI 10.1007/s00018-003-2333-3
NR 37
TC 2
Z9 2
U1 3
U2 5
PU SPRINGER LONDON LTD
PI LONDON
PA 236 GRAYS INN RD, 6TH FLOOR, LONDON WC1X 8HL, ENGLAND
SN 0770-3198
EI 1434-9949
J9 CLIN RHEUMATOL
JI Clin. Rheumatol.
PD OCT
PY 2018
VL 37
IS 10
BP 2797
EP 2804
DI 10.1007/s10067-018-4049-7
PG 8
WC Rheumatology
SC Rheumatology
GA GT7YU
UT WOS:000444749500024
PM 29557072
DA 2019-02-27
ER

PT J
AU Guo, H
   Li, BZ
   Wang, W
   Zhao, N
   Gao, HP
AF Guo, Hao
   Li, Baozhu
   Wang, Wei
   Zhao, Na
   Gao, Haopeng
TI Mesenchymal stem cells overexpressing IL-35: a novel immunosuppressive
   strategy and therapeutic target for inducing transplant tolerance
SO STEM CELL RESEARCH & THERAPY
LA English
DT Review
DE Interleukin-35; MSCs; Exosomes; Gene modification; Transplant tolerance
ID REGULATORY T-CELLS; HUMAN BONE-MARROW; VERSUS-HOST-DISEASE; KIDNEY
   ALLOGRAFT TOLERANCE; CARDIAC ALLOGRAFT; INDUCED ARTHRITIS;
   ADIPOSE-TISSUE; IN-VITRO; B-CELLS; EXOSOMES
AB Inducing donor-specific immunological tolerance, which avoids the complications of long-term immunosuppression, is an important goal in organ transplantation. Interleukin-35 (IL-35), a cytokine identified in 2007, is mainly secreted by regulatory T cells (Tregs) and is essential for Tregs to exert their maximal immunoregulatory activity in vitro and in vivo. A growing number of studies show that IL-35 plays an important role in autoimmune diseases and infectious diseases. Recent research has shown that IL-35 could effectively alleviate allograft rejection and has the potential to be a novel therapeutic strategy for graft rejection. With increasing study of immunoregulation, cell-based therapy has become a novel approach to attenuate rejection after transplantation. Mesenchymal stem cells (MSCs), which exhibit important properties of multilineage differentiation, tissue repair, and immunoregulation, have recently emerged as attractive candidates for cell-based therapeutics, especially in transplantation. Accumulating evidence demonstrates that the therapeutic abilities of MSCs can be amplified by gene modification. Therefore, researchers have constructed IL-35 gene-modified MSCs and explored their functions and mechanisms in some disease models. In this review, we discuss the potential tolerance-inducing effects of MSCs in transplantation and briefly introduce the immunoregulatory functions of the IL-35 gene-modified MSCs.
C1 [Guo, Hao; Li, Baozhu; Wang, Wei; Gao, Haopeng] Tianjin Med Univ Gen Hosp, Dept Gen Surg, 154 Anshan Rd, Tianjin 300052, Peoples R China.
   [Zhao, Na] Tianjin Med Univ Gen Hosp, Tianjin Gen Surg Inst, 154 Anshan Rd, Tianjin 300052, Peoples R China.
RP Guo, H (reprint author), Tianjin Med Univ Gen Hosp, Dept Gen Surg, 154 Anshan Rd, Tianjin 300052, Peoples R China.
EM guohaoay@163.com
FU Tianjin Medical University Science Foundation [2014KYM03]; National
   Natural Science Foundation of China for Young Scholars [31400764];
   Tianjin City High School Science & Technology Found Planning Project
   [20130113]
FX This work was supported by the Tianjin Medical University Science
   Foundation (grant number 2014KYM03), the National Natural Science
   Foundation of China for Young Scholars (grant number 31400764), and the
   Tianjin City High School Science & Technology Found Planning Project
   (grant number 20130113).
CR Aggarwal S, 2005, BLOOD, V105, P1815, DOI 10.1182/blood-2004-04-1559
   Alcayaga-Miranda F, 2015, STEM CELL RES THER, V6, DOI 10.1186/s13287-015-0013-5
   Bartholomew A, 2002, EXP HEMATOL, V30, P42, DOI 10.1016/S0301-472X(01)00769-X
   Bassi EJ, 2012, DIABETES, V61, P2534, DOI 10.2337/db11-0844
   Bian L, 2010, IN VIVO, V24, P905
   Bian L, 2009, IN VIVO, V23, P21
   Choi JK, 2017, FRONT IMMUNOL, V8, DOI 10.3389/fimmu.2017.81258
   Choi JJ, 2015, CLIN REV ALLERG IMMU, V49, P327, DOI 10.1007/s12016-015-8468-9
   Cohen JA, 2013, J NEUROL SCI, V333, P43, DOI 10.1016/j.jns.2012.12.009
   Collison LW, 2007, NATURE, V450, P566, DOI 10.1038/nature06306
   Collison LW, 2010, NAT IMMUNOL, V11, P1093, DOI 10.1038/ni.1952
   Di Nicola M, 2002, BLOOD, V99, P3838, DOI 10.1182/blood.V99.10.3838
   Engela AU, 2012, FRONT IMMUNOL, V3, DOI 10.3389/fimmu.2012.00126
   Galipeau J, 2018, CELL STEM CELL, V22, P824, DOI 10.1016/j.stem.2018.05.004
   Ge W, 2009, AM J TRANSPLANT, V9, P1760, DOI 10.1111/j.1600-6143.2009.02721.x
   Ge W, 2010, TRANSPLANTATION, V90, P1312, DOI 10.1097/TP.0b013e3181fed001
   Giuliani M, 2011, BLOOD, V118, P3254, DOI 10.1182/blood-2010-12-325324
   Gong M, 2017, ONCOTARGET, V8, P45200, DOI 10.18632/oncotarget.16778
   Gonzalez MA, 2009, GASTROENTEROLOGY, V136, P978, DOI 10.1053/j.gastro.2008.11.041
   Guan SY, 2017, INFLAMMATION, V40, P303, DOI 10.1007/s10753-016-0453-9
   Guo H, 2017, SCAND J IMMUNOL, V86, P389, DOI 10.1111/sji.12613
   Guo H, 2013, TRANSPL IMMUNOL, V29, P99, DOI 10.1016/j.trim.2013.10.001
   He Y, 2015, TRANSPLANTATION, V99, P1829, DOI 10.1097/TP.0000000000000856
   Himeno T, 2013, BIOMED RES INT, DOI 10.1155/2013/259187
   Hu GW, 2015, STEM CELL RES THER, V6, DOI 10.1186/scrt546
   Hynes K, 2013, J DENT RES, V92, P833, DOI 10.1177/0022034513498258
   Inoue S, 2006, TRANSPLANTATION, V81, P1589, DOI 10.1097/01.tp.0000209919.90630.76
   Kang K, 2015, STEM CELLS INT, DOI 10.1155/2015/659890
   Kittleson MM, 2017, JACC-HEART FAIL, V5, P858
   Kochetkova I, 2010, J IMMUNOL, V184, P7144, DOI 10.4049/jimmunol.0902739
   Kordelas L, 2014, LEUKEMIA, V28, P970, DOI 10.1038/leu.2014.41
   Kourembanas S, 2015, ANNU REV PHYSIOL, V77, P13, DOI 10.1146/annurev-physiol-021014-071641
   Lai RC, 2010, STEM CELL RES, V4, P214, DOI 10.1016/j.scr.2009.12.003
   Lai RC, 2010, J MOL CELL CARDIOL, V48, P1215, DOI 10.1016/j.yjmcc.2009.12.021
   Lee RH, 2009, CELL STEM CELL, V5, P54, DOI 10.1016/j.stem.2009.05.003
   Li HX, 2010, AM J PHYSIOL-HEART C, V299, pH1772, DOI 10.1152/ajpheart.00557.2010
   Lian QZ, 2010, CIRCULATION, V121, P1113, DOI 10.1161/CIRCULATIONAHA.109.898312
   Liu Y, 2015, LEUKEMIA, V29, P939, DOI 10.1038/leu.2014.310
   Liu Y, 2014, CLIN EXP MED, V14, P13, DOI 10.1007/s10238-012-0218-1
   Lou GH, 2015, J HEMATOL ONCOL, V8, DOI 10.1186/s13045-015-0220-7
   Meisel R, 2004, BLOOD, V103, P4619, DOI 10.1182/blood-2003-11-3909
   Melief SM, 2013, STEM CELLS, V31, P1980, DOI 10.1002/stem.1432
   Min CK, 2007, BONE MARROW TRANSPL, V39, P637, DOI 10.1038/sj.bmt.1705644
   Niedbala W, 2007, EUR J IMMUNOL, V37, P3021, DOI 10.1002/eji.2007378101
   Popp FC, 2008, TRANSPL IMMUNOL, V20, P55, DOI 10.1016/j.trim.2008.08.004
   Romanov YA, 2005, B EXP BIOL MED+, V140, P138, DOI 10.1007/s10517-005-0430-z
   Sabapathy V, 2016, J CELL MOL MED, V20, P1571, DOI 10.1111/jcmm.12839
   Shen P, 2014, NATURE, V507, P366, DOI 10.1038/nature12979
   Stehlik J, 2018, CIRCULATION, V137, P71, DOI 10.1161/CIRCULATIONAHA.117.029753
   Timmers L, 2008, STEM CELL RES, V1, P129, DOI 10.1016/j.scr.2008.02.002
   Wang BY, 2017, STEM CELL RES THER, V8, DOI 10.1186/s13287-016-0463-4
   Wang RX, 2014, NAT MED, V20, P633, DOI 10.1038/nm.3554
   Wang W, 2018, HUM GENE THER, V29, P234, DOI 10.1089/hum.2017.171
   Wirtz S, 2011, GASTROENTEROLOGY, V141, P1875, DOI 10.1053/j.gastro.2011.07.040
   Xiang XG, 2015, J DIGEST DIS, V16, P1, DOI 10.1111/1751-2980.12218
   Xue Q, 2010, STEM CELLS DEV, V19, P27, DOI 10.1089/scd.2009.0076
   Yan YJ, 2018, CYTOTHERAPY, V20, P911, DOI 10.1016/j.jcyt.2018.05.004
   Yang J, 2015, PLOS ONE, V10, DOI 10.1371/journal.pone.0140551
   Yu B, 2015, INT J CARDIOL, V182, P349, DOI 10.1016/j.ijcard.2014.12.043
   Yu B, 2014, INT J MOL SCI, V15, P4142, DOI 10.3390/ijms15034142
   Zhang B, 2014, STEM CELLS DEV, V23, P1233, DOI 10.1089/scd.2013.0479
   Zhao N, 2017, CELL IMMUNOL, V312, P61, DOI 10.1016/j.cellimm.2016.12.001
   Zhou HP, 2006, TRANSPL P, V38, P3046, DOI 10.1016/j.transproceed.2006.10.002
   Zongyi Y, 2017, PLOS ONE, V12
NR 64
TC 0
Z9 0
U1 1
U2 1
PU BMC
PI LONDON
PA CAMPUS, 4 CRINAN ST, LONDON N1 9XW, ENGLAND
SN 1757-6512
J9 STEM CELL RES THER
JI Stem Cell Res. Ther.
PD SEP 26
PY 2018
VL 9
AR 254
DI 10.1186/s13287-018-0988-9
PG 8
WC Cell Biology; Medicine, Research & Experimental
SC Cell Biology; Research & Experimental Medicine
GA GV0OH
UT WOS:000445760900015
PM 30257721
OA DOAJ Gold
DA 2019-02-27
ER

PT J
AU Zhang, XN
   Zhang, ZQ
   He, ZQ
   Ju, MY
   Li, JC
   Yuan, JH
   Jing, YQ
   Li, KQ
   Liu, Y
   Li, G
AF Zhang, Xiaoning
   Zhang, Zhiqiang
   He, Zhiqiang
   Ju, Mingyan
   Li, Jiaci
   Yuan, Jinghua
   Jing, Yaqing
   Li, Keqiu
   Liu, Yi
   Li, Guang
TI Interleukin 35 induced Th2 and Tregs bias under normal conditions in
   mice
SO PEERJ
LA English
DT Article
DE T-cell subsets; Interleukin 35; Helper T cells; Cytokines; Regulatory T
   cells
ID COLLAGEN-INDUCED ARTHRITIS; VERSUS-HOST-DISEASE; T-CELL FUNCTION; IMMUNE
   THROMBOCYTOPENIA; TH17 CELLS; IL-35; CYTOKINE; ACTIVATION
AB Objective. The benefits of IL-35 treatment have been verified in multiple animal models of diseases, while its influence on T cells immunity under normal condition still needs to be elucidated. The present study was designed to investigate the effects modulating IL-35 levels in vivo and in vitro on T cells, response and also the effects on T cells subsets in normal mice.
   Methods. A plasmid pMSCV-IL-35-GFP carrying mouse linear IL-35 fragment with two subunits joint together was constructed and the heterodimer expression was confirmed. Normal mice were randomly divided into three groups and received an intravenous injection of PBS, pMSCV-GFP and pMSCV-IL-35-GFP respectively. After 72 h, spleen tissues and peripheral blood were harvested for following analysis. Meanwhile, splenic T cells were isolated and incubated with 10, 30, or 50 ng/mL recombinant IL-35 factor for 24 h with the addition of anti-CD3/CD28 in vitro. T-cell subsets were assessed by Fluorescence activated cell sorting (FACS) and related cytokines together with effector molecules were determined by real time PCR.
   Results. Western blotting confirmed a 52 kDa band in the cell lysate of HEK 293T transducted with pMSCV-IL-35-GFP plasmid, indicating a successful expression of IL-35. Ebi3 and IL-12A, two subunits of IL-35, could be identified 72 h post DNA injection. IL-35 upregulation in vivo effectively inhibit CD4(+) and CD8(+ )T cell proliferation and Th1 cytokine secretion. Effector molecules of CD8(+ )T cells were also remarkably suppressed. On the contrary, high level of IL-35 significantly induced CD4(+) CD25(+) Tregs and Th2 enhancement. The in vitro study provided similar results.
   Conclusion. The results indicated Th1 and CD8(+) T cell inhibition and Th2 and Tregs bias in the presence of IL-35 under a normal state which partly contributed to its therapeutic potential.
C1 [Zhang, Xiaoning; He, Zhiqiang; Ju, Mingyan; Li, Jiaci; Yuan, Jinghua; Jing, Yaqing; Li, Keqiu; Liu, Yi; Li, Guang] Tianjin Med Univ, Sch Basic Med Sci, Dept Genet, Tianjin, Peoples R China.
   [Zhang, Zhiqiang] Nankai Hosp, Tianjin Hosp ITCWM, Dept Pathol, Tianjin, Peoples R China.
RP Liu, Y; Li, G (reprint author), Tianjin Med Univ, Sch Basic Med Sci, Dept Genet, Tianjin, Peoples R China.
EM xiaoyurly@163.com; lig@tmu.edu.cn
FU National Key R&D Program of China [2017YFC1001904]; Natural Science
   Foundation of China for Young Scholars [81501386]; Tianjin Medical
   University 13th 5-year postgraduate Innovation Fund [YJSCX201705]
FX This work was supported by the grant from National Key R&D Program of
   China (No. 2017YFC1001904), Natural Science Foundation of China for
   Young Scholars (No. 81501386), and Tianjin Medical University 13th
   5-year postgraduate Innovation Fund (No. YJSCX201705). The funders had
   no role in study design, data collection and analysis, decision to
   publish, or preparation of the manuscript.
CR Bettini M, 2009, CURR OPIN IMMUNOL, V21, P612, DOI 10.1016/j.coi.2009.09.011
   Biron CA, 2015, MED MICROBIOL IMMUN, V204, P345, DOI 10.1007/s00430-015-0412-3
   Castellani ML, 2010, J BIOL REG HOMEOS AG, V24, P131
   Chen D, 2016, IMMUNOL RES, V64, P988, DOI 10.1007/s12026-015-8773-7
   Choi JK, 2017, FRONT IMMUNOL, V8, DOI 10.3389/fimmu.2017.81258
   Choi JJ, 2015, CLIN REV ALLERG IMMU, V49, P327, DOI 10.1007/s12016-015-8468-9
   Collison LW, 2007, NATURE, V450, P566, DOI 10.1038/nature06306
   Collison LW, 2010, NAT IMMUNOL, V11, P1093, DOI 10.1038/ni.1952
   Egwuagu CE, 2015, CYTOKINE GROWTH F R, V26, P587, DOI 10.1016/j.cytogfr.2015.07.013
   Guan SY, 2017, INFLAMMATION, V40, P303, DOI 10.1007/s10753-016-0453-9
   Guo H, 2017, SCAND J IMMUNOL, V86, P389, DOI 10.1111/sji.12613
   Huang A, 2017, J INFLAMM-LOND, V14, DOI 10.1186/s12950-017-0164-5
   Li XY, 2012, PLOS ONE, V7, DOI 10.1371/journal.pone.0033628
   Li YX, 2016, MOL BIOL REP, V43, P947, DOI 10.1007/s11033-016-4034-7
   Liu Y, 2015, LEUKEMIA, V29, P939, DOI 10.1038/leu.2014.310
   Ma LL, 2014, PHARMAZIE, V69, P694, DOI 10.1691/ph.2014.4528
   McQuillan K, 2010, BRAIN BEHAV IMMUN, V24, P598, DOI 10.1016/j.bbi.2010.01.003
   Milstein O, 2011, BLOOD, V117, P1042, DOI 10.1182/blood-2010-05-283770
   Niedbala W, 2007, EUR J IMMUNOL, V37, P3021, DOI 10.1002/eji.2007378101
   Overgaard NH, 2015, J LEUKOCYTE BIOL, V97, P31, DOI 10.1189/jlb.1RU0814-382
   Sawant DV, 2015, J INTERF CYTOK RES, V35, P499, DOI 10.1089/jir.2015.0015
   Sun TT, 2015, BRIT J HAEMATOL, V169, P278, DOI 10.1111/bjh.13292
   Wang Y, 2018, J CELL MOL MED, V22, P1014, DOI 10.1111/jcmm.13428
   Wong P, 2003, ANNU REV IMMUNOL, V21, P29, DOI 10.1146/annurev.immunol.21.120601.141114
   Xiao J, 2012, MOL MED REP, V6, P1035, DOI 10.3892/mmr.2012.1055
   Zhang BR, 2018, J TRANSL MED, V16, DOI 10.1186/s12967-018-1441-7
   Zhang XH, 2015, INT IMMUNOPHARMACOL, V29, P383, DOI 10.1016/j.intimp.2015.10.025
   Zhao N, 2017, CELL IMMUNOL, V312, P61, DOI 10.1016/j.cellimm.2016.12.001
NR 28
TC 0
Z9 0
U1 0
U2 0
PU PEERJ INC
PI LONDON
PA 341-345 OLD ST, THIRD FLR, LONDON, EC1V 9LL, ENGLAND
SN 2167-8359
J9 PEERJ
JI PeerJ
PD SEP 21
PY 2018
VL 6
AR e5638
DI 10.7717/peerj.5638
PG 14
WC Multidisciplinary Sciences
SC Science & Technology - Other Topics
GA GW5BI
UT WOS:000446941300005
PM 30258726
OA DOAJ Gold
DA 2019-02-27
ER

PT J
AU Lee, CC
   Lin, JC
   Hwang, WL
   Kuo, YJ
   Chen, HK
   Tai, SK
   Lin, CC
   Yang, MH
AF Lee, Chih-Chan
   Lin, Jiunn-Chang
   Hwang, Wei-Lun
   Kuo, Ying-Ju
   Chen, Hung-Kai
   Tai, Shyh-Kuan
   Lin, Chun-Chi
   Yang, Muh-Hwa
TI Macrophage-secreted interleukin-35 regulates cancer cell plasticity to
   facilitate metastatic colonization
SO NATURE COMMUNICATIONS
LA English
DT Article
ID EPITHELIAL-MESENCHYMAL TRANSITION; ALTERNATIVELY ACTIVATED MACROPHAGES;
   BREAST-CANCER; GENE-EXPRESSION; TUMOR-CELLS; T-CELLS; PROGRESSION;
   RECEPTOR; EMT; DIFFERENTIATION
AB A favorable interplay between cancer cells and the tumor microenvironment (TME) facilitates the outgrowth of metastatic tumors. Because of the distinct initiating processes between primary and metastatic tumors, we investigate the differences in tumor-associated macrophages (TAMs) from primary and metastatic cancers. Here we show that dual expression of M1 and M2 markers is noted in TAMs from primary tumors, whereas predominant expression of M2 markers is shown in metastatic TAMs. At metastatic sites, TAMs secrete interleukin-35 (IL-35) to facilitate metastatic colonization through activation of JAK2-STAT6-GATA3 signaling to reverse epithelial-mesenchymal transition (EMT) in cancer cells. In primary tumors, inflammation-induced EMT upregulates IL12R beta 2, a subunit of the IL-35 receptor, in cancer cells to help them respond to IL-35 during metastasis. Neutralization of IL-35 or knockout of IL-35 in macrophages reduces metastatic colonization. These results indicate the distinct TMEs of primary and metastatic tumors and provide potential targets for intercepting metastasis.
C1 [Lee, Chih-Chan; Yang, Muh-Hwa] Natl Yang Ming Univ, Taiwan Int Grad Program Mol Med, Taipei, Taiwan.
   [Lee, Chih-Chan; Yang, Muh-Hwa] Acad Sinica, Taipei, Taiwan.
   [Lin, Jiunn-Chang] MacKay Mem Hosp, Dept Surg, Taipei, Taiwan.
   [Lin, Jiunn-Chang] MacKay Med Coll, Taipei, Taiwan.
   [Lin, Jiunn-Chang] MacKay Jr Coll Med Nursing & Management, Taipei, Taiwan.
   [Hwang, Wei-Lun] Natl Yang Ming Univ, Inst Biotechnol & Lab Sci Med, Taipei, Taiwan.
   [Kuo, Ying-Ju] Taipei Vet Gen Hosp, Dept Pathol, Taipei, Taiwan.
   [Chen, Hung-Kai] Elixiron Immunotherapeut Inc, Taipei, Taiwan.
   [Tai, Shyh-Kuan] Taipei Vet Gen Hosp, Dept Otolaryngol, Taipei, Taiwan.
   [Lin, Chun-Chi] Taipei Vet Gen Hosp, Div Colorectal Surg, Dept Surg, Taipei, Taiwan.
   [Yang, Muh-Hwa] Natl Yang Ming Univ, Inst Clin Med, Taipei, Taiwan.
   [Yang, Muh-Hwa] Natl Yang Ming Univ, Canc Progress Res Ctr, Taipei, Taiwan.
   [Yang, Muh-Hwa] Taipei Vet Gen Hosp, Dept Oncol, Div Med Oncol, Taipei, Taiwan.
RP Yang, MH (reprint author), Natl Yang Ming Univ, Taiwan Int Grad Program Mol Med, Taipei, Taiwan.; Yang, MH (reprint author), Acad Sinica, Taipei, Taiwan.; Yang, MH (reprint author), Natl Yang Ming Univ, Inst Clin Med, Taipei, Taiwan.; Yang, MH (reprint author), Natl Yang Ming Univ, Canc Progress Res Ctr, Taipei, Taiwan.; Yang, MH (reprint author), Taipei Vet Gen Hosp, Dept Oncol, Div Med Oncol, Taipei, Taiwan.
EM mhyang2@vghtpe.gov.tw
OI Yang, Muh-Hwa/0000-0002-8918-1244
FU Division of Experimental Surgery of the Department of Surgery, Taipei
   Veterans General Hospital; Ministry of Science and Technology
   [104-2321-B-010-005, 104-0210-01-09-02, 107-0210-01-19-01,
   105-2320-B-038-009-MY2]; National Health Research Institutes
   [NHRI-EX107-10622BI]; Taipei Veterans General Hospital [V107C-071,
   V107D32-001-MY2-1, VTA107-V1-3-2]; Veterans General Hospital-University
   System of Taiwan Joint Research Program [VGHUST107-G4-1-3]; Ministry of
   Education of Taiwan; Ministry of Health and Welfare, Center of
   Excellence for Cancer Research [MOHW107-TDU-B-211-114019]
FX This work was supported in part by the Division of Experimental Surgery
   of the Department of Surgery, Taipei Veterans General Hospital. We thank
   Dr. Daw-Tsun Shih and Dr. Huey-Wen Hsiao (Elixiron Immunotherapeutics,
   Inc., Taiwan) for providing scientific comments and excellent technical
   supports. This work was supported by grants from the Ministry of Science
   and Technology (104-2321-B-010-005, 104-0210-01-09-02, and
   107-0210-01-19-01 to M-H.Y.; 105-2320-B-038-009-MY2 to W-L.H.); the
   National Health Research Institutes (NHRI-EX107-10622BI to M.-H.Y.);
   Taipei Veterans General Hospital (V107C-071, V107D32-001-MY2-1, and
   VTA107-V1-3-2 to M.-H.Y.); the Veterans General Hospital-University
   System of Taiwan Joint Research Program (VGHUST107-G4-1-3 to M.-H.Y.);
   Featured Areas Research Center Program within the framework of the
   Higher Education Sprout Project by the Ministry of Education of Taiwan
   (to M.-H.Y.); and the Ministry of Health and Welfare, Center of
   Excellence for Cancer Research (MOHW107-TDU-B-211-114019 to M.-H.Y.).
CR Acloque H, 2009, J CLIN INVEST, V119, P1438, DOI 10.1172/JCI38019
   Nieto MA, 2013, SCIENCE, V342, P708, DOI 10.1126/science.1234850
   Biswas SK, 2010, NAT IMMUNOL, V11, P889, DOI 10.1038/ni.1937
   Celia-Terrassa T, 2012, J CLIN INVEST, V122, P1849, DOI 10.1172/JCI59218
   Cohen EN, 2015, PLOS ONE, V10, DOI 10.1371/journal.pone.0132710
   Collison LW, 2008, IMMUNOL REV, V226, P248, DOI 10.1111/j.1600-065X.2008.00704.x
   Collison LW, 2007, NATURE, V450, P566, DOI 10.1038/nature06306
   Collison LW, 2012, NAT IMMUNOL, V13, P290, DOI 10.1038/ni.2227
   De Craene B, 2013, NAT REV CANCER, V13, P97, DOI 10.1038/nrc3447
   Del Pozo Martin Y., 2015, CELL REP, V13, P1
   Gao DC, 2012, CANCER RES, V72, P1384, DOI 10.1158/0008-5472.CAN-11-2905
   Huang CB, 2017, NAT COMMUN, V8, DOI 10.1038/ncomms14035
   Huang RL, 2011, BLOOD, V118, P3990, DOI 10.1182/blood-2011-01-328716
   Jordan JA, 2001, J IMMUNOL, V167, P7060, DOI 10.4049/jimmunol.167.12.7060
   Kaplan MH, 1996, IMMUNITY, V4, P313, DOI 10.1016/S1074-7613(00)80439-2
   Kouros-Mehr H, 2008, CANCER CELL, V13, P141, DOI 10.1016/j.ccr.2008.01.011
   Kzhyshkowska J, 2008, J IMMUNOL, V180, P3028, DOI 10.4049/jimmunol.180.5.3028
   La Flamme AC, 2012, PLOS ONE, V7, DOI 10.1371/journal.pone.0046989
   Labelle M, 2011, CANCER CELL, V20, P576, DOI 10.1016/j.ccr.2011.09.009
   Li CW, 2012, CANCER RES, V72, P1290, DOI 10.1158/0008-5472.CAN-11-3123
   Li RH, 2010, CELL STEM CELL, V7, P51, DOI 10.1016/j.stem.2010.04.014
   Long J, 2016, ONCOTARGET, V7, P45678, DOI 10.18632/oncotarget.10141
   Ma JL, 2010, BMC CANCER, V10, DOI 10.1186/1471-2407-10-112
   Mani SA, 2008, CELL, V133, P704, DOI 10.1016/j.cell.2008.03.027
   Martinez FO, 2006, J IMMUNOL, V177, P7303, DOI 10.4049/jimmunol.177.10.7303
   Massague J, 2016, NATURE, V529, P298, DOI 10.1038/nature17038
   Lopez-Novoa JM, 2009, EMBO MOL MED, V1, P303, DOI 10.1002/emmm.200900043
   Noy R, 2014, IMMUNITY, V41, P49, DOI 10.1016/j.immuni.2014.06.010
   Olson BM, 2013, FRONT IMMUNOL, V4, DOI 10.3389/fimmu.2013.00315
   Ong SM, 2012, EUR J IMMUNOL, V42, P89, DOI 10.1002/eji.201141825
   Pallasch CP, 2014, CELL, V156, P590, DOI 10.1016/j.cell.2013.12.041
   Park SY, 2009, J CELL SCI, V122, P3365, DOI 10.1242/jcs.049569
   Qian BZ, 2011, NATURE, V475, P222, DOI 10.1038/nature10138
   Qian BZ, 2009, PLOS ONE, V4, DOI 10.1371/journal.pone.0006562
   Ricciardi M, 2015, BRIT J CANCER, V112, P1067, DOI 10.1038/bjc.2015.29
   Samavarchi-Tehrani P, 2010, CELL STEM CELL, V7, P64, DOI 10.1016/j.stem.2010.04.015
   Si WZ, 2015, CANCER CELL, V27, P822, DOI 10.1016/j.ccell.2015.04.011
   Taube JH, 2010, P NATL ACAD SCI USA, V107, P15449, DOI 10.1073/pnas.1004900107
   Tsai JH, 2012, CANCER CELL, V22, P725, DOI 10.1016/j.ccr.2012.09.022
   Tumis ME, 2016, IMMUNITY, V44, P316, DOI 10.1016/j.immuni.2016.01.013
   Venmar KT, 2014, CANCER RES, V74, P4329, DOI 10.1158/0008-5472.CAN-14-0093
   Wu Y, 2010, BRIT J CANCER, V102, P639, DOI 10.1038/sj.bjc.6605530
   Yan W, 2010, J BIOL CHEM, V285, P14042, DOI 10.1074/jbc.M110.105262
   Yang MH, 2010, NAT CELL BIOL, V12, P982, DOI 10.1038/ncb2099
   Yoon NK, 2010, HUM PATHOL, V41, P1794, DOI 10.1016/j.humpath.2010.06.010
   Yu M, 2014, SCIENCE, V345, P216, DOI 10.1126/science.1253533
   Zheng WP, 1997, CELL, V89, P587, DOI 10.1016/S0092-8674(00)80240-8
   Zheng XF, 2013, PLOS ONE, V8, DOI 10.1371/journal.pone.0063967
NR 48
TC 1
Z9 1
U1 8
U2 8
PU NATURE PUBLISHING GROUP
PI LONDON
PA MACMILLAN BUILDING, 4 CRINAN ST, LONDON N1 9XW, ENGLAND
SN 2041-1723
J9 NAT COMMUN
JI Nat. Commun.
PD SEP 14
PY 2018
VL 9
AR 3763
DI 10.1038/s41467-018-06268-0
PG 18
WC Multidisciplinary Sciences
SC Science & Technology - Other Topics
GA GT5NE
UT WOS:000444555200001
PM 30218063
OA DOAJ Gold
DA 2019-02-27
ER

PT J
AU Badihian, S
   Shaygannejad, V
   Soleimani, P
   Mirmosayyeb, O
   Samee, Z
   Manouchehri, N
   Esmaeil, N
AF Badihian, S.
   Shaygannejad, V
   Soleimani, P.
   Mirmosayyeb, O.
   Samee, Z.
   Manouchehri, N.
   Esmaeil, N.
TI DECREASED SERUM LEVELS OF INTERLEUKIN-35 AMONG MULTIPLE SCLEROSIS
   PATIENTS MAY BE RELATED TO DISEASE PROGRESSION
SO JOURNAL OF BIOLOGICAL REGULATORS AND HOMEOSTATIC AGENTS
LA English
DT Article
DE multiple sclerosis; clinically isolated syndrome; relapsing-remitting
   multiple sclerosis; interleukin-35
ID AUTOIMMUNE; THERAPY
AB The regulatory role of interleukin (IL) -35 in the immunopathogenesis of multiple sclerosis (MS) is suggested in very few studies. We aimed to measure serum levels of IL-35 among clinically isolated syndrome (CIS) and relapsing-remitting MS (RRMS) patients and evaluate the associations between this cytokine and the disease clinical course. This cross-sectional study was conducted during 2017 in a referral university clinic. Forty patients and 40 healthy controls were included in the study. The level of IL-35 in the serum of all subjects was determined by ELISA. Serum level of IL-35 was reduced (p = 0.003) in RRMS in comparison with healthy controls. Moreover, the mean serum level of IL-35 among new cases (diagnosed within the 6 months prior to the study) decreased compared to healthy controls but it was not statistically significant (P=0.059). The mean serum level of IL-35 was significantly higher in new cases compared with other cases (p=0.048). Overall, we found decreased serum level of IL-35 among RRMS patients compared to the healthy controls. Our finding provides a view of the possible role of IL-35 in MS pathogenesis and the potential therapeutic targets.
C1 [Badihian, S.; Shaygannejad, V; Soleimani, P.; Mirmosayyeb, O.; Samee, Z.; Manouchehri, N.] Isfahan Univ Med Sci, Alzahra Res Inst, Isfahan Neurosci Res Ctr, Esfahan, Iran.
   [Badihian, S.; Soleimani, P.; Mirmosayyeb, O.; Samee, Z.; Manouchehri, N.] Isfahan Univ Med Sci, Sch Med, Students Res Ctr, Esfahan, Iran.
   [Shaygannejad, V] Isfahan Univ Med Sci, Sch Med, Dept Neurol, Esfahan, Iran.
   [Esmaeil, N.] Isfahan Univ Med Sci, Sch Med, Dept Immunol, Esfahan 81744176, Iran.
RP Esmaeil, N (reprint author), Isfahan Univ Med Sci, Sch Med, Dept Immunol, Esfahan 81744176, Iran.
EM nafesm5@gmail.com
OI Badihian, Shervin/0000-0002-9140-3061
FU Isfahan University of Medical Sciences [195105]
FX We want to thank the vice-chancellor for Research and Technology of
   Isfahan University of Medical Sciences for funding this project (grant
   number: 195105).
CR Ciccarelli O, 2014, LANCET NEUROL, V13, P807, DOI 10.1016/S1474-4422(14)70101-2
   Collison LW, 2008, IMMUNOL REV, V226, P248, DOI 10.1111/j.1600-065X.2008.00704.x
   Collison LW, 2007, NATURE, V450, P566, DOI 10.1038/nature06306
   Collison LW, 2010, NAT IMMUNOL, V11, P1093, DOI 10.1038/ni.1952
   Ebrahimimonfared M, 2018, CNS NEUROL DISORD-DR, V17, P113, DOI 10.2174/1871527317666180327122435
   Jafarzadeh A, 2015, J MOL NEUROSCI, V55, P891, DOI 10.1007/s12031-014-0443-z
   Lublin FD, 2014, NEUROLOGY, V83, P278, DOI 10.1212/WNL.0000000000000560
   Manzoor F, 2017, EUR J IMMUNOL, V47, P144, DOI 10.1002/eji.201646493
   Milosevic E, 2015, J NEUROIMMUNOL, V287, P64, DOI 10.1016/j.jneuroim.2015.07.011
   Namdar A, 2010, J NEUROIMMUNOL, V218, P120, DOI 10.1016/j.jneuroim.2009.10.013
   Senolt L, 2015, PLOS ONE, V10, DOI 10.1371/journal.pone.0132674
   Shen P, 2014, NATURE, V507, P366, DOI 10.1038/nature12979
NR 12
TC 0
Z9 0
U1 0
U2 0
PU BIOLIFE SAS
PI SILVA MARINA (TE)
PA VIA S STEFANO 39 BIS, 64029 SILVA MARINA (TE), ITALY
SN 0393-974X
EI 1724-6083
J9 J BIOL REG HOMEOS AG
JI J. Biol. Regul. Homeost. Agents
PD SEP-OCT
PY 2018
VL 32
IS 5
BP 1249
EP 1253
PG 5
WC Endocrinology & Metabolism; Immunology; Medicine, Research &
   Experimental; Physiology
SC Endocrinology & Metabolism; Immunology; Research & Experimental
   Medicine; Physiology
GA GZ2KV
UT WOS:000449211700026
PM 30334421
DA 2019-02-27
ER

PT J
AU Ye, J
   Huang, Y
   Que, B
   Chang, C
   Liu, WJ
   Hu, HY
   Liu, L
   Shi, Y
   Wang, Y
   Wang, ML
   Tao, ZB
   Zhen, W
   Xu, Y
   Shi, L
   Liu, JF
   Jiang, HM
   Ye, D
   Lin, YZ
   Wan, J
   Ji, QW
AF Ye, Jing
   Huang, Ying
   Que, Bin
   Chang, Chao
   Liu, Wenjing
   Hu, Haiying
   Liu, Ling
   Shi, Ying
   Wang, Yuan
   Wang, Menglong
   Zeng, Tao
   Zhen, Wang
   Xu, Yao
   Shi, Lei
   Liu, Jianfang
   Jiang, Huimin
   Ye, Di
   Lin, Yingzhong
   Wan, Jun
   Ji, Qingwei
TI Interleukin-12p35 Knock Out Aggravates Doxorubicin-Induced Cardiac
   Injury and Dysfunction by Aggravating the Inflammatory Response,
   Oxidative Stress, Apoptosis and Autophagy in Mice
SO EBIOMEDICINE
LA English
DT Article
DE Doxorubicin; 1L-12p35 knockout; Inflammation; Oxidative stress;
   Apoptosis; Autophagy
ID ANTHRACYCLINE-INDUCED CARDIOTOXICITY; REGULATORY T-CELLS; INDUCED
   CARDIOMYOPATHY; INDUCED ARTHRITIS; PROTECTS; IL-35; ATHEROSCLEROSIS;
   SUPPRESSION; DEFICIENCY; ACTIVATION
AB Background: Recent evidence has demonstrated that interleukin 12p35 knockout (IL-12p35 KO) is involved in cardiac diseases by regulating the inflammatory response. The involvement of inflammatory cells has also been observed in doxorubicin (DOX)-induced cardiac injury. This study aimed to investigate whether IL-12p35 KO affects DOX-induced cardiac injury and the underlying mechanisms.
   Methods: First, the effect of DOX treatment on cardiac IL-12p35 expression was assessed. In addition, to investigate the effect of IL-12p35 KO on DOX-induced cardiac injury, IL-12p35 KO mice were treated with DOX. Because IL-12p35 is the mutual subunit of IL-12 and IL-35, to determine the cytokine that mediates the effect of IL-12p35 KO on DOX-induced cardiac injury, mice were given phosphate-buffered saline (PBS), mouse recombinant IL-12 ( rIL-12) or rIL-35 before treatment with DOX.
   Results: DOX treatment significantly increased the level of cardiac IL-12p35 expression. In addition, IL-12p35 KO mice exhibited higher serum and heart lactate dehydrogenase levels, higher serum and heart creatine kinase myocardial bound levels, and greater cardiac dysfunction than DOX-treated mice. Furthermore. IL-12p35 KO further increased M1 macrophage and decreased M2 macrophage differentiation, aggravated the imbalance of oxidants and antioxidants, and further activated the mitochondrial apoptolic pathway and endoplasmic reticulum stress autophagy pathway. Both rIL-12 and rIL-35 protected against DOX-induced cardiac injury by alleviating the inflammatory response, oxidative stress, apoptosis and autophagy.
   Conclusions: IL-12p35 KO aggravated DOX-induced cardiac injury by amplifying the levels of inflammation, oxidative stress, apoptosis and autophagy. (234 words). (C) 2018 The Authors. Published by Elsevier B.V.
C1 [Ye, Jing; Wang, Yuan; Wang, Menglong; Zhen, Wang; Xu, Yao; Liu, Jianfang; Jiang, Huimin; Ye, Di; Lin, Yingzhong; Wan, Jun] Wuhan Univ, Renmin Hosp, Cardiovasc Res Inst, Hubei Key Lab Cardiol,Dept Cardiol, Wuhan 430060, Hubei, Peoples R China.
   [Ye, Jing; Huang, Ying; Liu, Ling; Shi, Ying; Zeng, Tao; Shi, Lei; Lin, Yingzhong] Peoples Hosp Guangxi Zhuang Autonomous Reg, Dept Cardiol, Nanning, Peoples R China.
   [Huang, Ying] Peoples Hosp Guangxi Zhuang Autonomous Reg, Dept Ultrasound, Nanning 530021, Peoples R China.
   [Ye, Jing; Que, Bin; Ji, Qingwei] Capital Med Univ, Beijing Anzhen Hosp, Emergency & Crit Care Ctr, Beijing 100029, Peoples R China.
   [Ye, Jing; Que, Bin; Ji, Qingwei] Beijing Inst Heart Lung & Blood Vessel Dis, Beijing 100029, Peoples R China.
   [Chang, Chao; Liu, Wenjing; Hu, Haiying] Handan First Hosp, Dept Cardiol, Handan 056002, Peoples R China.
RP Lin, YZ; Wan, J (reprint author), Wuhan Univ, Renmin Hosp, Cardiovasc Res Inst, Hubei Key Lab Cardiol,Dept Cardiol, Wuhan 430060, Hubei, Peoples R China.; Ji, QW (reprint author), Capital Med Univ, Beijing Anzhen Hosp, Emergency & Crit Care Ctr, Beijing 100029, Peoples R China.; Ji, QW (reprint author), Beijing Inst Heart Lung & Blood Vessel Dis, Beijing 100029, Peoples R China.
EM yingzhonglin@126.com; wanjun@whu.edu.cn; jqw124@163.com
FU National Natural Science Foundation of China [81770472, 81460081,
   81460061, 81760051]
FX This work was supported by the National Natural Science Foundation of
   China (No. 81770472, 81460081, 81460061 and 81760051).
CR Akolkar G, 2017, AM J PHYSIOL-HEART C, V313, pH795, DOI 10.1152/ajpheart.00253.2017
   Ayuthaya BIN, 2018, EUR J ORAL SCI, V126, P75, DOI 10.1111/eos.12405
   Bettini M, 2012, DIABETES, V61, P1519, DOI 10.2337/db11-0784
   Chou FC, 2017, DIABETOLOGIA, V60, P2409, DOI 10.1007/s00125-017-4418-9
   Dambuza IM, 2017, NAT COMMUN, V8, DOI 10.1038/s41467-017-00838-4
   Duggan ST, 2011, DRUGS, V71, P2531, DOI 10.2165/11207510-000000000-00000
   Gump JM, 2011, TRENDS CELL BIOL, V21, P387, DOI 10.1016/j.tcb.2011.03.007
   Horenstein MS, 2000, MOL GENET METAB, V71, P436, DOI 10.1006/mgme.2000.3043
   Jing K, 2012, EXP MOL MED, V44, P69, DOI 10.3858/emm.2012.44.2.028
   Kan XY, 2016, CARDIOVASC RES, V109, P249, DOI 10.1093/cvr/cvv255
   Kobayashi M, 2016, SCI REP-UK, V6, DOI 10.1038/srep26489
   Kochetkova I, 2010, J IMMUNOL, V184, P7144, DOI 10.4049/jimmunol.0902739
   Li K, 2006, CIRCULATION, V113, P2211, DOI 10.1161/CIRCULATIONAHA.105.560250
   Li MC, 2018, CIRCULATION, V138, P696, DOI 10.1161/CIRCULATIONAHA.117.030352
   Li XY, 2018, ARTERIOSCL THROM VAS, V38, P599, DOI 10.1161/ATVBAHA.117.310626
   Li YL, 2012, ARTERIOSCL THROM VAS, V32, P1662, DOI 10.1161/ATVBAHA.112.249706
   Niedbala W, 2007, EUR J IMMUNOL, V37, P3021, DOI 10.1002/eji.2007378101
   Octavia Y, 2012, J MOL CELL CARDIOL, V52, P1213, DOI 10.1016/j.yjmcc.2012.03.006
   Ryter Stefan W, 2014, Int J Cell Biol, V2014, P502676, DOI 10.1155/2014/502676
   Schonfelder T, 2018, SCI REP-UK, V8, DOI 10.1038/s41598-018-21273-5
   Schroder M, 2016, METHOD MOL BIOL, V648, P43
   Simunek T, 2009, PHARMACOL REP, V61, P154
   Son BK, 2015, NAT COMMUN, V6, DOI 10.1038/ncomms7994
   Su MF, 2013, J ONCOL, DOI 10.1155/2013/102735
   Takemura G, 2007, PROG CARDIOVASC DIS, V49, P330, DOI 10.1016/j.pcad.2006.10.002
   Timmins JM, 2009, J CLIN INVEST, V119, P2925, DOI 10.1172/JCI38857
   Uyemura K, 1996, J CLIN INVEST, V97, P2130, DOI 10.1172/JCI118650
   Van Tassell BW, 2013, CIRCULATION, V128, P1910, DOI 10.1161/CIRCULATIONAHA.113.003199
   Vozenilek AE, 2018, ARTERIOSCL THROM VAS, V38, P324, DOI 10.1161/ATVBAHA.117.310455
   Wang L, 2016, SCI REP-UK, V6, DOI 10.1038/srep28399
   Wang W, 2018, HUM GENE THER, V29, P234, DOI 10.1089/hum.2017.171
   Wu J, 2016, CELL DEATH DIS, V7, DOI 10.1038/cddis.2016.209
   Wynn TA, 2016, IMMUNITY, V44, P450, DOI 10.1016/j.immuni.2016.02.015
   Xu MF, 2001, LIFE SCI, V68, P889, DOI 10.1016/S0024-3205(00)00990-5
   Yahagi K, 2017, ARTERIOSCL THROM VAS, V37, P191, DOI 10.1161/ATVBAHA.116.306256
   Yao YW, 2017, BIOCHEM BIOPH RES CO, V493, P1288, DOI 10.1016/j.bbrc.2017.09.153
   Yuan YP, 2018, J MOL CELL CARDIOL, V114, P38, DOI 10.1016/j.yjmcc.2017.10.008
   Zaharoff DA, 2009, CANCER RES, V69, P6192, DOI 10.1158/0008-5472.CAN-09-1114
   Zhu JZ, 2010, EUR J PHARMACOL, V643, P247, DOI 10.1016/j.ejphar.2010.06.024
   Zhu SG, 2011, J AM COLL CARDIOL, V57, P2181, DOI 10.1016/j.jacc.2011.01.024
   Zhu WQ, 2014, CARDIOVASC RES, V103, P81, DOI 10.1093/cvr/cvu118
NR 41
TC 1
Z9 1
U1 5
U2 5
PU ELSEVIER SCIENCE BV
PI AMSTERDAM
PA PO BOX 211, 1000 AE AMSTERDAM, NETHERLANDS
SN 2352-3964
J9 EBIOMEDICINE
JI EBioMedicine
PD SEP
PY 2018
VL 35
BP 29
EP 39
DI 10.1016/j.ebiom.2018.06.009
PG 11
WC Medicine, General & Internal; Medicine, Research & Experimental
SC General & Internal Medicine; Research & Experimental Medicine
GA GU6OX
UT WOS:000445436400016
PM 30228093
OA DOAJ Gold
DA 2019-02-27
ER

PT J
AU Zhao, ST
   Wang, CZ
AF Zhao, Sheng-tao
   Wang, Chang-zheng
TI Regulatory T cells and asthma
SO JOURNAL OF ZHEJIANG UNIVERSITY-SCIENCE B
LA English
DT Review
DE Regulatory T cell; Asthma; Transforming growth factor beta (TGF-beta);
   Interleukin 10 (IL-10); IL-35
ID INDUCED AIRWAY HYPERREACTIVITY; IN-VITRO; SUBLINGUAL IMMUNOTHERAPY;
   IMMUNE DYSREGULATION; PERIPHERAL TOLERANCE; TREG CELLS; INFLAMMATION;
   RECEPTOR; SUPPRESSION; RESPONSES
AB Asthma is a chronic disease of airway inflammation due to excessive T helper cell type 2 (Th2) response. Present treatment based on inhalation of synthetic glucocorticoids can only control Th2-driven chronic eosinophilic inflammation, but cannot change the immune tolerance of the body to external allergens. Regulatory T cells (Tregs) are the main negative regulatory cells of the immune response. Tregs play a great role in regulating allergic, autoimmune, graft-versus-host responses, and other immune responses. In this review, we will discuss the classification and biological characteristics, the established immunomodulatory mechanisms, and the characteristics of induced differentiation of Tregs. We will also discuss the progress of Tregs in the field of asthma. We believe that further studies on the regulatory mechanisms of Tregs will provide better treatments and control strategies for asthma.
C1 [Zhao, Sheng-tao; Wang, Chang-zheng] Third Mil Med Univ, Xinqiao Hosp, Inst Resp Dis, Chongqing 400037, Peoples R China.
   [Zhao, Sheng-tao] Kunming Gen Hosp Chengdu Mil Reg, Dept Resp Med, Kunming 650032, Yunnan, Peoples R China.
RP Wang, CZ (reprint author), Third Mil Med Univ, Xinqiao Hosp, Inst Resp Dis, Chongqing 400037, Peoples R China.
EM czwang@netease.com
CR Abbas AK, 2013, NAT IMMUNOL, V14, P307, DOI 10.1038/ni.2554
   Albert MH, 2005, EUR J IMMUNOL, V35, P2598, DOI 10.1002/eji.200526077
   Baatjes AJ, 2015, CLIN EXP ALLERGY, V45, P1654, DOI 10.1111/cea.12594
   Bardel E, 2008, J IMMUNOL, V181, P6898, DOI 10.4049/jimmunol.181.10.6898
   Berker M, 2017, CLIN IMMUNOL, V174, P73, DOI 10.1016/j.clim.2016.11.001
   Burks AW, 2013, J ALLERGY CLIN IMMUN, V131, P1288, DOI 10.1016/j.jaci.2013.01.049
   Charbonnier LM, 2015, NAT IMMUNOL, V16, P1162, DOI 10.1038/ni.3288
   Charbonnier LM, 2015, J ALLERGY CLIN IMMUN, V135, P217, DOI 10.1016/j.jaci.2014.10.019
   Collison LW, 2007, NATURE, V450, P566, DOI 10.1038/nature06306
   Deaglio S, 2007, J EXP MED, V204, P1257, DOI 10.1084/jem.20062512
   Deaglio S, 2011, ADV PHARMACOL, V61, P301, DOI 10.1016/B978-0-12-385526-8.00010-2
   Delgoffe GM, 2013, NATURE, V501, P252, DOI 10.1038/nature12428
   Desreumaux P, 2012, GASTROENTEROLOGY, V143, P1207, DOI 10.1053/j.gastro.2012.07.116
   Fu CL, 2006, J GENE MED, V8, P1393, DOI 10.1002/jgm.974
   Gambineri E, 2003, CURR OPIN RHEUMATOL, V15, P430, DOI 10.1097/00002281-200307000-00010
   Gondek DC, 2005, J IMMUNOL, V174, P1783, DOI 10.4049/jimmunol.174.4.1783
   Grossman WJ, 2004, IMMUNITY, V21, P589, DOI 10.1016/j.immuni.2004.09.002
   Hansen G, 2000, J CLIN INVEST, V105, P61, DOI 10.1172/JCI7589
   Hartl D, 2007, J ALLERGY CLIN IMMUN, V119, P1258, DOI 10.1016/j.jaci.2007.02.023
   Heederik D, 2012, J ALLERGY CLIN IMMUN, V130, P44, DOI 10.1016/j.jaci.2012.01.067
   Hershey GKK, 1997, NEW ENGL J MED, V337, P1720, DOI 10.1056/NEJM199712113372403
   Jethwa H, 2014, CLIN IMMUNOL, V150, P51, DOI 10.1016/j.clim.2013.11.004
   Jiang YQ, 2015, J ASTHMA, V52, P989, DOI 10.3109/02770903.2015.1056349
   Joetham A, 2017, J ALLERGY CLIN IMMUN, V139, P1331, DOI 10.1016/j.jaci.2016.06.051
   John M, 1998, AM J RESP CRIT CARE, V157, P256, DOI 10.1164/ajrccm.157.1.9703079
   Jordan MS, 2001, NAT IMMUNOL, V2, P301, DOI 10.1038/86302
   Kanamori M, 2016, TRENDS IMMUNOL, V37, P803, DOI 10.1016/j.it.2016.08.012
   Kitani A, 2003, J EXP MED, V198, P1179, DOI 10.1084/jem.20030917
   Klatka M, 2014, FOLIA HISTOCHEM CYTO, V52, P69, DOI 10.5603/FHC.2014.0008
   Koch MA, 2012, IMMUNITY, V37, P501, DOI 10.1016/j.immuni.2012.05.031
   Komatsu N, 2014, NAT MED, V20, P62, DOI 10.1038/nm.3432
   Komatsu N, 2009, P NATL ACAD SCI USA, V106, P1903, DOI 10.1073/pnas.0811556106
   Krishnamoorthy N, 2012, NAT MED, V18, P1525, DOI 10.1038/nm.2896
   Lapierre P, 2013, HEPATOLOGY, V57, P217, DOI 10.1002/hep.26023
   Lewkowich IP, 2005, J EXP MED, V202, P1549, DOI 10.1084/jem.20051506
   Liang BT, 2008, J IMMUNOL, V180, P5916, DOI 10.4049/jimmunol.180.9.5916
   Lu YJ, 2014, J IMMUNOL RES, V2014
   Massoud AH, 2016, NAT MED, V22, P1013, DOI 10.1038/nm.4147
   Mathias CB, 2011, J ALLERGY CLIN IMMUN, V127, P795, DOI 10.1016/j.jaci.2010.11.009
   Melnik BC, 2016, CLIN TRANSL ALLERGY, V6, DOI 10.1186/s13601-016-0108-9
   Miyara M, 2009, IMMUNITY, V30, P899, DOI 10.1016/j.immuni.2009.03.019
   Nakamura K, 2004, J IMMUNOL, V172, P834, DOI 10.4049/jimmunol.172.2.834
   Nakao A, 2000, J EXP MED, V192, P151, DOI 10.1084/jem.192.2.151
   Niedbala W, 2007, EUR J IMMUNOL, V37, P3021, DOI 10.1002/eji.2007378101
   Nieminen K, 2009, INT ARCH ALLERGY IMM, V150, P370, DOI 10.1159/000226238
   Oh JW, 2002, J ALLERGY CLIN IMMUN, V110, P460, DOI 10.1067/mai.2002.127512
   Ohnmacht C, 2015, SCIENCE, V349, P989, DOI 10.1126/science.aac4263
   Olson BM, 2013, FRONT IMMUNOL, V4, DOI 10.3389/fimmu.2013.00315
   Prinz I, 2012, ARCH IMMUNOL THER EX, V60, P183, DOI 10.1007/s00005-012-0172-3
   Read S, 2000, J EXP MED, V192, P295, DOI 10.1084/jem.192.2.295
   Reddel HK, 2015, NPJ PRIM CARE RESP M, V25, DOI 10.1038/npjpcrm.2015.50
   Rivas MN, 2015, IMMUNITY, V42, P512, DOI 10.1016/j.immuni.2015.02.004
   Rosa-Rosa L, 1999, J ALLERGY CLIN IMMUN, V104, P1008, DOI 10.1016/S0091-6749(99)70082-5
   Round JL, 2011, SCIENCE, V332, P974, DOI 10.1126/science.1206095
   Round JL, 2010, P NATL ACAD SCI USA, V107, P12204, DOI 10.1073/pnas.0909122107
   Rudensky AY, 2011, IMMUNOL REV, V241, P260, DOI 10.1111/j.1600-065X.2011.01018.x
   Sagoo P, 2011, SCI TRANSL MED, V3, DOI 10.1126/scitranslmed.3002076
   Sakaguchi S, 2009, INT IMMUNOL, V21, P1105, DOI 10.1093/intimm/dxp095
   Sato H, 2012, J PEDIATR ENDOCR MET, V25, P863, DOI 10.1515/jpem-2012-0138
   Scotta C, 2013, HAEMATOLOGICA, V98, P1291, DOI 10.3324/haematol.2012.074088
   Sitkovsky M, 2008, BRIT J PHARMACOL, V153, pS457, DOI 10.1038/bjp.2008.23
   Smith PM, 2013, SCIENCE, V341, P569, DOI 10.1126/science.1241165
   Stampfli MR, 1999, AM J RESP CELL MOL, V21, P586
   Stanilov NS, 2016, WSPOLCZESNA ONKOL, V20, P458, DOI 10.5114/wo.2016.65605
   Stelmach I, 2012, ANN ALLERG ASTHMA IM, V109, P274, DOI 10.1016/j.anai.2012.07.015
   Suarez-Fueyo A, 2014, J ALLERGY CLIN IMMUN, V133, P130, DOI 10.1016/j.jaci.2013.09.043
   Swamy RS, 2012, J ALLERGY CLIN IMMUN, V130, P215, DOI 10.1016/j.jaci.2012.04.021
   Tachdjian R, 2010, J ALLERGY CLIN IMMUN, V125, P1128, DOI 10.1016/j.jaci.2010.01.054
   Tachdjian R, 2009, J EXP MED, V206, P2191, DOI 10.1084/jem.20091480
   Thornton AM, 1998, J EXP MED, V188, P287, DOI 10.1084/jem.188.2.287
   Wang L, 2013, PLOS ONE, V8, DOI 10.1371/journal.pone.0058397
   Wills-Karp M, 2001, NAT REV IMMUNOL, V1, P69, DOI 10.1038/35095579
   Won HY, 2016, ARCH PHARM RES, V39, P1530, DOI 10.1007/s12272-016-0803-z
   Xia MC, 2015, J ALLERGY CLIN IMMUN, V136, P441, DOI 10.1016/j.jaci.2015.02.014
   Yawn J, 2015, J STEROID BIOCHEM, V148, P326, DOI 10.1016/j.jsbmb.2015.01.017
   Zheng Y, 2009, NATURE, V458, P351, DOI 10.1038/nature07674
   Zhou XY, 2009, CURR OPIN IMMUNOL, V21, P281, DOI 10.1016/j.coi.2009.05.007
NR 77
TC 0
Z9 0
U1 4
U2 4
PU ZHEJIANG UNIV
PI HANGZHOU
PA EDITORIAL BOARD, 20 YUGU RD, HANGZHOU, 310027, PEOPLES R CHINA
SN 1673-1581
EI 1862-1783
J9 J ZHEJIANG UNIV-SC B
JI J. Zhejiang Univ.-SCI. B
PD SEP
PY 2018
VL 19
IS 9
BP 663
EP 673
DI 10.1631/jzus.B1700346
PG 11
WC Biochemistry & Molecular Biology; Biotechnology & Applied Microbiology;
   Medicine, Research & Experimental
SC Biochemistry & Molecular Biology; Biotechnology & Applied Microbiology;
   Research & Experimental Medicine
GA GS8WZ
UT WOS:000443996700001
PM 30178633
DA 2019-02-27
ER

PT J
AU Mirlekar, B
   Michaud, D
   Searcy, R
   Greene, K
   Pylayeva-Gupta, Y
AF Mirlekar, Bhalchandra
   Michaud, Daniel
   Searcy, Ryan
   Greene, Kevin
   Pylayeva-Gupta, Yuliya
TI IL35 Hinders Endogenous Antitumor T-cell Immunity and Responsiveness to
   Immunotherapy in Pancreatic Cancer
SO CANCER IMMUNOLOGY RESEARCH
LA English
DT Article
ID DUCTAL ADENOCARCINOMA; B-CELLS; IL-35; PROGRESSION; INTERLEUKIN-35;
   EXPRESSION; CARCINOMA; PROMOTES; ACCUMULATION; GEMCITABINE
AB Although successes in cancer immunotherapy have generated considerable excitement, this form of treatment has been largely ineffective in patients with pancreatic ductal adenocarcinoma (PDA). Mechanisms that contribute to the poor antitumor immune response in PDA are not well understood. Here, we demonstrated that cytokine IL35 is a major immunosuppressive driver in PDA and potentiates tumor growth via the suppression of endogenous antitumor T-cell responses. The growth of pancreatic tumors in mice deficient for IL35 was significantly reduced. An analysis of tumor-infiltrating immune cells revealed a role for IL35 in the expansion of regulatory T cells and the suppression of CD4(+) effector T cells. We also detected a robust increase in both the infiltration and activation of cytotoxic CD8(+) T cells, suggesting that targeting IL35 may be an effective strategy to convert PDA from an immunologically "cold" to "hot" tumor. Although PDA is typically resistant to anti-PD-1 immunotherapy, we demonstrated robust synergistic reduction in tumor growth when IL35 deficiency was combined with anti-PD-1 treatment. These findings provide new insight into the function of IL35 in the pathogenesis of pancreatic cancer and underscore the potential significance of IL35 as a therapeutic target for use in combination immunotherapy approaches in this deadly malignancy. (C) 2018 AACR.
C1 [Mirlekar, Bhalchandra; Searcy, Ryan; Pylayeva-Gupta, Yuliya] Univ N Carolina, Sch Med, Dept Genet, Chapel Hill, NC 27515 USA.
   [Mirlekar, Bhalchandra; Michaud, Daniel; Searcy, Ryan; Greene, Kevin; Pylayeva-Gupta, Yuliya] Univ N Carolina, Sch Med, Lineberger Comprehens Canc Ctr, Chapel Hill, NC 27515 USA.
   [Michaud, Daniel] Univ N Carolina, Sch Med, Dept Cell Biol & Physiol, Chapel Hill, NC 27515 USA.
   [Greene, Kevin] Univ N Carolina, Sch Med, Dept Pathol, Chapel Hill, NC 27515 USA.
RP Pylayeva-Gupta, Y (reprint author), Univ N Carolina, 450 West Dr, Chapel Hill, NC 27599 USA.
EM yuliyap1@email.unc.edu
FU Cancer Center Core Support Grant [P30 CA016086]; AACR-PanCAN Pathway to
   Leadership Grant [13-70-25-PYLA]; UCRF; V Foundation for Cancer Research
   [V2016-016]; WUSTL SPORE Career Enhancement Award from the NCI
   [1P50CA196510-01A1]
FX We thank N. Kren for discussions, P. Patel and Animal Studies Core for
   help with mouse colony maintenance, and Sebastien Coquery and Evan
   Trudeau for help with FACS. The UNC Flow Cytometry Core Facility, the
   UNC Translational Pathology Laboratory, the Animal Histopathology and
   Laboratory Medicine Core, and the UNC Lineberger Animal Studies Core are
   supported in part by P30 CA016086 Cancer Center Core Support Grant to
   the UNC Lineberger Comprehensive Cancer Center.; This work was supported
   by AACR-PanCAN Pathway to Leadership Grant 13-70-25-PYLA (Y.
   Pylayeva-Gupta), UCRF (Y. Pylayeva-Gupta), V Foundation for Cancer
   Research grant V2016-016 (Y. Pylayeva-Gupta), and the WUSTL SPORE Career
   Enhancement Award grant 1P50CA196510-01A1 from the NCI (Y.
   Pylayeva-Gupta).
CR Bailey P, 2016, NATURE, V531, P47, DOI 10.1038/nature16965
   Balli D, 2017, CLIN CANCER RES, V23, P3129, DOI 10.1158/1078-0432.CCR-16-2128
   Bayne LJ, 2012, CANCER CELL, V21, P822, DOI 10.1016/j.ccr.2012.04.025
   Beatty GL, 2011, SCIENCE, V331, P1612, DOI 10.1126/science.1198443
   Brahmer JR, 2012, NEW ENGL J MED, V366, P2455, DOI 10.1056/NEJMoa1200694
   Chao T, 2016, CANCER IMMUNOL RES, V4, P968, DOI 10.1158/2326-6066.CIR-16-0188
   Chaturvedi V, 2011, J IMMUNOL, V186, P6661, DOI 10.4049/jimmunol.1100315
   Clark CE, 2007, CANCER RES, V67, P9518, DOI 10.1158/0008-5472.CAN-07-0175
   Collison LW, 2007, NATURE, V450, P566, DOI 10.1038/nature06306
   Collison LW, 2010, NAT IMMUNOL, V11, P1093, DOI 10.1038/ni.1952
   Conroy T, 2011, NEW ENGL J MED, V364, P1817, DOI 10.1056/NEJMoa1011923
   Dambuza IM, 2017, NAT COMMUN, V8, DOI 10.1038/s41467-017-00838-4
   Dixon KO, 2015, EUR J IMMUNOL, V45, P1736, DOI 10.1002/eji.201445217
   Evans RA, 2016, JCI INSIGHT, V1, DOI 10.1172/jci.insight.88328
   Feig C, 2013, P NATL ACAD SCI USA, V110, P20212, DOI 10.1073/pnas.1320318110
   Feig C, 2012, CLIN CANCER RES, V18, P4266, DOI 10.1158/1078-0432.CCR-11-3114
   Gunderson AJ, 2016, CANCER DISCOV, V6, P270, DOI 10.1158/2159-8290.CD-15-0827
   Hingorani SR, 2003, CANCER CELL, V4, P437, DOI 10.1016/S1535-6108(03)00309-X
   Hingorani SR, 2005, CANCER CELL, V7, P469, DOI 10.1016/j.ccr.2005.04.023
   Huang CB, 2017, NAT COMMUN, V8, DOI 10.1038/ncomms14035
   Inman KS, 2014, WORLD J GASTROENTERO, V20, P11160, DOI 10.3748/wjg.v20.i32.11160
   Jackson EL, 2001, GENE DEV, V15, P3243, DOI 10.1101/gad.943001
   Jang JE, 2017, CELL REP, V20, P558, DOI 10.1016/j.celrep.2017.06.062
   Jin P, 2014, HUM IMMUNOL, V75, P29, DOI 10.1016/j.humimm.2013.09.018
   Kawaguchi Y, 2002, NAT GENET, V32, P128, DOI 10.1038/ng959
   Lee KE, 2016, CANCER DISCOV, V6, P256, DOI 10.1158/2159-8290.CD-15-0822
   Ma YH, 2016, ONCOTARGET, V7, P73003, DOI 10.18632/oncotarget.12193
   Mikucki ME, 2015, NAT COMMUN, V6, DOI 10.1038/ncomms8458
   Niedobitek G, 2002, J PATHOL, V198, P310, DOI 10.1002/path.1217
   Pergamo M, 2017, CANCER GENE THER, V24, P100, DOI 10.1038/cgt.2016.65
   Pylayeva-Gupta Y, 2016, CLIN CANCER RES, V22, P4973, DOI 10.1158/1078-0432.CCR-16-0743
   Pylayeva-Gupta Y, 2016, CANCER DISCOV, V6, P247, DOI 10.1158/2159-8290.CD-15-0843
   Pylayeva-Gupta Y, 2012, CANCER CELL, V21, P836, DOI 10.1016/j.ccr.2012.04.024
   Royal RE, 2010, J IMMUNOTHER, V33, P828, DOI 10.1097/CJI.0b013e3181eec14c
   Shen P, 2014, NATURE, V507, P366, DOI 10.1038/nature12979
   Siegel RL, 2016, CA-CANCER J CLIN, V66, P7, DOI 10.3322/caac.21332
   Spranger S, 2014, J IMMUNOTHER CANCER, V2, DOI 10.1186/2051-1426-2-3
   Stromnes IM, 2017, CANCER IMMUNOL RES, V5, P978, DOI 10.1158/2326-6066.CIR-16-0322
   Stromnes IM, 2015, CANCER CELL, V28, P638, DOI 10.1016/j.ccell.2015.09.022
   Tumeh PC, 2014, NATURE, V515, P568, DOI 10.1038/nature13954
   Tumis ME, 2016, IMMUNITY, V44, P316, DOI 10.1016/j.immuni.2016.01.013
   Vignali DAA, 2012, NAT IMMUNOL, V13, P722, DOI 10.1038/ni.2366
   Von Hoff DD, 2013, NEW ENGL J MED, V369, P1691, DOI 10.1056/NEJMoa1304369
   Vonderheide RH, 2013, CURR OPIN IMMUNOL, V25, P200, DOI 10.1016/j.coi.2013.01.006
   Wang J, 2015, HUM IMMUNOL, V76, P681, DOI 10.1016/j.humimm.2015.09.020
   Wang RX, 2014, NAT MED, V20, P633, DOI 10.1038/nm.3554
   Wang XF, 2015, INT J CLIN EXP PATHO, V8, P5702
   Wang ZH, 2013, J IMMUNOL, V190, P2415, DOI 10.4049/jimmunol.1202535
   Winograd R, 2015, CANCER IMMUNOL RES, V3, P399, DOI 10.1158/2326-6066.CIR-14-0215
   Wormann SM, 2014, ONCOGENE, V33, P2956, DOI 10.1038/onc.2013.257
   Zeng JC, 2013, INT J CLIN EXP PATHO, V6, P1806
   Zhang YQ, 2014, ONCOIMMUNOLOGY, V3, DOI 10.4161/onci.29125
NR 52
TC 0
Z9 0
U1 1
U2 1
PU AMER ASSOC CANCER RESEARCH
PI PHILADELPHIA
PA 615 CHESTNUT ST, 17TH FLOOR, PHILADELPHIA, PA 19106-4404 USA
SN 2326-6066
EI 2326-6074
J9 CANCER IMMUNOL RES
JI Cancer Immunol. Res.
PD SEP
PY 2018
VL 6
IS 9
BP 1014
EP 1024
DI 10.1158/2326-6066.CIR-17-0710
PG 11
WC Oncology; Immunology
SC Oncology; Immunology
GA GS5XQ
UT WOS:000443748800004
PM 29980536
DA 2019-02-27
ER

PT J
AU Usun, K
   Hatipoglu, M
   Daltaban, O
   Felek, R
   Firat, MZ
AF Ustun, K.
   Hatipoglu, M.
   Daltaban, O.
   Felek, R.
   Firat, M. Z.
TI Clinical and Biochemical Effects of Erbium, Chromium: Yttrium, Scandium,
   Gallium, Garnet Laser Treatment as a Complement to Periodontal Treatment
SO NIGERIAN JOURNAL OF CLINICAL PRACTICE
LA English
DT Article
DE Erbium; chromium: yttrium; scandium; gallium; garnet laser;
   interleukin-35; periodontitis
ID REGULATORY T-CELLS; GINGIVAL CREVICULAR FLUID; ROOT SURFACE; YAG LASER;
   CALCULUS REMOVAL; IN-VITRO; DISEASE; INSTRUMENTATION; INTERLEUKIN-35;
   EXPRESSION
AB Objective: The purpose of this study was to investigate the clinical effects of erbium, chromium: yttrium, scandium, gallium, garnet (Er, Cr: YSGG) laser treatment as a complementary to scaling and root planning (SRP) during the treatment of chronic periodontitis and gingival crevicular fluid (GCF) interleukin-1 beta (IL-1 beta), interleukin-6 (IL-6), and interleukin-35 (IL-35) levels. Materials and Methods: Forty patients with chronic periodontitis were divided into two equal groups at random to receive SRP alone and SRP followed by Er, Cr: YSGG laser treatment, which are control and test groups, respectively. Clinical attachment level (CAL), probing depth (PD), bleeding on probing (BOP), gingival index (GI), and plaque index (PI) were measured for all patients in both groups at baseline and again at the end of the 1st, 3rd, and 6th months following the treatment. Levels of GCF IL-1 beta,IL-6, and IL-35 were analyzed by enzyme-linked immunosorbent assay. Results: After periodontal treatment, CAL, PD, BOP, GI, and PI, which are clinical parameters analyzed, decreased significantly (P < 0.05) in both test and control groups. GCF volume, IL-1 beta, IL-6, and IL-35, levels in both groups proved statistically significant reductions compared to the baseline (P < 0.05), but no substantial variations were detected among both groups. Conclusion: According to these results, we can suggest that IL-35 may be related to the pathogenesis of periodontitis and that Er, Cr: YSGG laser can be used as an adjunct to SRP in periodontal treatment.
C1 [Ustun, K.; Hatipoglu, M.; Daltaban, O.] Akdeniz Univ, Fac Dent, Dept Periodontol, TR-07058 Antalya, Turkey.
   [Felek, R.] Akdeniz Univ, Fac Dent, Dept Basic Sci, Antalya, Turkey.
   [Firat, M. Z.] Akdeniz Univ, Fac Agr, Dept Genet & Biometr, Antalya, Turkey.
RP Hatipoglu, M (reprint author), Akdeniz Univ, Fac Dent, Dept Periodontol, TR-07058 Antalya, Turkey.
EM mukerremhatipoglu@hotmail.com
CR Ando Y, 1996, LASER SURG MED, V19, P190
   Aoyagi T, 2000, CLIN EXP IMMUNOL, V119, P280, DOI 10.1046/j.1365-2249.2000.01126.x
   Cardoso CR, 2008, J LEUKOCYTE BIOL, V84, P311, DOI 10.1189/jlb.0108014
   Cochran D, 2001, J PERIODONTOL, V72, P1790
   Collison LW, 2007, NATURE, V450, P566, DOI 10.1038/nature06306
   Collison LW, 2010, NAT IMMUNOL, V11, P1093, DOI 10.1038/ni.1952
   Crespi R, 2005, J PERIODONTOL, V76, P476, DOI 10.1902/jop.2005.76.3.476
   Crespi R, 2007, J PERIODONTOL, V78, P1195, DOI 10.1902/jop.2007.060460
   DEWHIRST FE, 1985, J IMMUNOL, V135, P2562
   Dyer B, 2012, OPEN DENT J, V6, P74, DOI 10.2174/1874210601206010074
   Eltas A, 2012, LASER MED SCI, V27, P543, DOI 10.1007/s10103-011-0939-5
   Gamonal J, 2000, J PERIODONTOL, V71, P1535, DOI 10.1902/jop.2000.71.10.1535
   GERSHON RK, 1970, IMMUNOLOGY, V18, P723
   Giannobile WV, 2008, J PERIODONTOL, V79, P1592, DOI 10.1902/jop.2008.080174
   Gomez C, 2011, LASER MED SCI, V26, P453, DOI 10.1007/s10103-010-0795-8
   Gutknecht N, 2015, ScientificWorldJournal, V2015, P450258, DOI 10.1155/2015/450258
   Haffajee A D, 1994, Periodontol 2000, V5, P78, DOI 10.1111/j.1600-0757.1994.tb00020.x
   Hakki SS, 2010, J PERIODONTOL, V81, P1216, DOI 10.1902/jop.2010.090715
   Hakki SS, 2010, LASER MED SCI, V25, P345, DOI 10.1007/s10103-009-0643-x
   Jin Y, 2017, EXP THER MED, V14, P5605, DOI 10.3892/etm.2017.5255
   Kalburgi NB, 2013, DIS MARKERS, DOI 10.1155/2013/489648
   Kelbauskiene S, 2011, LASER MED SCI, V26, P445, DOI 10.1007/s10103-010-0799-4
   Kinney JS, 2014, J CLIN PERIODONTOL, V41, P113, DOI 10.1111/jcpe.12194
   Koseoglu S, 2015, J PERIODONTOL, V86, P964, DOI 10.1902/jop.2015.140666
   Krause F, 2007, J CLIN PERIODONTOL, V34, P66, DOI 10.1111/j.1600-051X.2006.01026.x
   Kuo J, 2011, CLIN VACCINE IMMUNOL, V18, P1125, DOI 10.1128/CVI.00052-11
   LINDHE J, 1984, J CLIN PERIODONTOL, V11, P448, DOI 10.1111/j.1600-051X.1984.tb01344.x
   Miyazaki A, 2003, J PERIODONTOL, V74, P175, DOI 10.1902/jop.2003.74.2.175
   MYERS TD, 1991, J AM DENT ASSOC, V122, P47, DOI 10.14219/jada.archive.1991.0018
   Nakajima T, 2005, J DENT RES, V84, P639, DOI 10.1177/154405910508400711
   Offenbacher S, 2007, J PERIODONTOL, V78, P1911, DOI 10.1902/jop.2007.060465
   Papanicolaou DA, 1998, ANN INTERN MED, V128, P127, DOI 10.7326/0003-4819-128-2-199801150-00009
   POLSON AM, 1984, J PERIODONTOL, V55, P443, DOI 10.1902/jop.1984.55.8.443
   Qadri T, 2010, J PERIODONTOL, V81, P1161, DOI 10.1902/jop.2010.090700
   RENVERT S, 1981, J CLIN PERIODONTOL, V8, P387, DOI 10.1111/j.1600-051X.1981.tb00888.x
   Saglam M, 2014, LASER MED SCI, V29, P37, DOI 10.1007/s10103-012-1230-0
   Stambaugh R V, 1981, Int J Periodontics Restorative Dent, V1, P30
   Ting CC, 2007, J PERIODONTOL, V78, P2156, DOI 10.1902/jop.2007.070160
   Vignali DAA, 2012, NAT IMMUNOL, V13, P722, DOI 10.1038/ni.2366
   Whitehead GS, 2012, J ALLERGY CLIN IMMUN, V129, P207, DOI 10.1016/j.jaci.2011.08.009
NR 40
TC 0
Z9 0
U1 3
U2 3
PU WOLTERS KLUWER MEDKNOW PUBLICATIONS
PI MUMBAI
PA WOLTERS KLUWER INDIA PVT LTD , A-202, 2ND FLR, QUBE, C T S  NO 1498A-2
   VILLAGE MAROL, ANDHERI EAST, MUMBAI, 400059, INDIA
SN 1119-3077
J9 NIGER J CLIN PRACT
JI Niger. J. Clin. Pract.
PD SEP
PY 2018
VL 21
IS 9
BP 1150
EP 1157
DI 10.4103/njcp.njcp_51_18
PG 8
WC Medicine, General & Internal
SC General & Internal Medicine
GA GS5XS
UT WOS:000443749400011
PM 30156200
DA 2019-02-27
ER

PT J
AU Zheng, XF
   Hu, XY
   Ma, B
   Fang, H
   Zhang, F
   Mao, YF
   Yang, FY
   Xiao, SC
   Xia, ZF
AF Zheng, Xing-Feng
   Hu, Xiao-Yan
   Ma, Bing
   Fang, He
   Zhang, Fang
   Mao, Yan-Fei
   Yang, Feng-Yong
   Xiao, Shi-Chu
   Xia, Zhao-Fan
TI Interleukin-35 Attenuates D-Galactosamine/Lipopolysaccharide-Induced
   Liver Injury via Enhancing Interleukin-10 Production in Kupffer Cells
SO FRONTIERS IN PHARMACOLOGY
LA English
DT Article
DE interleukin-35; hepatitis; lipopolysaccharide; Kupffer cell;
   interleukin-10
ID VIVO HUMAN RESPONSES; REGULATORY T-CELLS; PERIPHERAL-BLOOD; CYTOKINE
   SECRETION; IL-35; HEPATITIS; MICE; ENDOTOXIN; MACROPHAGES; EXPRESSION
AB Interleukin (IL) -35 is an anti-inflammatory cytokine which exerts various beneficial effects on autoimmune diseases. However, whether IL-35 plays a role in endotoxin induced hepatitis demands clarification. This study aims to reveal the effect and mechanism of IL-35 on endotoxin induced liver injury. Acute hepatic injury was induced by D-galactosamine (D-GalN, 400 mg/kg) and lipopolysaccharide (LPS, 5 mu g/kg) administration in mice. IL-35 treatment ameliorated D-GalN/LPS induced liver injury in a dose dependent manner as shown by histological examination, ALT determination and Caspase-3 activity assay. It also reduced production of pro-inflammatory cytokines, tumor necrosis factor (TNF)-alpha, IL-1 beta, and IL-6, and increased production of antiinflammatory cytokines, IL-4, IL-10, and transforming growth factor (TGF)-beta. This hepato-protective effect was proved mainly mediated by Kupffer cells (KC) via gadolinium chloride depletion and cell adoptive transfer experiment. In addition, IL-35 emolliated the cytotoxicity of LPS-triggered KCs to hepatocytes, suppressed nitric oxide (NO) and TNF-alpha production, and elevated IL-10 production in LPS stimulated KCs. Furthermore, IL-35 could not exert hepato-protective effect in IL-10-deficient mice in vivo and it could not suppress LPS induced NO and TNF-a production in IL-10-deficient KCs in vitro. In conclusion, IL-35 protects endotoxin-induced acute liver injury, which mainly acts thought increasing IL-10 production in KCs. This finding demonstrates a role of IL-35 in anti-infectious immunity and provides a potential therapeutic target in treating fulminant hepatitis.
C1 [Zheng, Xing-Feng; Hu, Xiao-Yan; Ma, Bing; Fang, He; Zhang, Fang; Xiao, Shi-Chu; Xia, Zhao-Fan] Second Mil Med Univ, Changhai Hosp, Dept Burn Surg, Shanghai, Peoples R China.
   [Mao, Yan-Fei] Shanghai Jiao Tong Univ, Sch Med, Xinhua Hosp, Dept Anesthesiol, Shanghai, Peoples R China.
   [Mao, Yan-Fei] Shanghai Jiao Tong Univ, Sch Med, Xinhua Hosp, Surg Intens Care Unit, Shanghai, Peoples R China.
   [Yang, Feng-Yong] Peoples Hosp Laiwu City, Intens Care Unit, Laiwu, Peoples R China.
RP Xiao, SC; Xia, ZF (reprint author), Second Mil Med Univ, Changhai Hosp, Dept Burn Surg, Shanghai, Peoples R China.
EM huangzhuoxiao@hotmail.com; xiazhaofan_smmu@163.com
FU National Natural Science Foundation of China [81201494, 81120108015];
   National Basic Research Program of China (973 Program) [2012CB518100];
   "Twelfth Five-Year" Scientific Program of China [AWS11J008, AWS14C001,
   201502028]; Clinical Key Discipline Project of Shanghai and China
FX This work was supported by the National Natural Science Foundation of
   China (Grant Nos. 81201494 and 81120108015), the National Basic Research
   Program of China (973 Program, Grant No. 2012CB518100), the "Twelfth
   Five-Year" Scientific Program of China (Grant Nos. AWS11J008, AWS14C001,
   and 201502028), and the Clinical Key Discipline Project of Shanghai and
   China.
CR Asai K, 2001, SHOCK, V16, P340, DOI 10.1097/00024382-200116050-00003
   Cao J, 2015, CLIN IMMUNOL, V161, P89, DOI 10.1016/j.clim.2015.08.016
   Collison LW, 2007, NATURE, V450, P566, DOI 10.1038/nature06306
   Collison LW, 2010, NAT IMMUNOL, V11, P1093, DOI 10.1038/ni.1952
   Coyle SM, 2006, SHOCK, V26, P538, DOI 10.1097/01.shk.0000232589.39001.4d
   Dambuza IM, 2017, NAT COMMUN, V8, DOI 10.1038/s41467-017-00838-4
   Erhardt A, 2007, HEPATOLOGY, V45, P475, DOI 10.1002/hep.21498
   Guo JS, 2010, FIBROGENESIS TISSUE, V3, DOI 10.1186/1755-1536-3-21
   HUSZTIK E, 1980, BRIT J EXP PATHOL, V61, P624
   Jiang W, 2005, P NATL ACAD SCI USA, V102, P17077, DOI 10.1073/pnas.0504570102
   Kamimoto M, 2009, INT J MOL MED, V24, P161, DOI 10.3892/ijmm_00000219
   Li L, 2017, INT IMMUNOPHARMACOL, V51, P99, DOI 10.1016/j.intimp.2017.08.009
   Liu F, 2011, CLIN IMMUNOL, V139, P1, DOI 10.1016/j.clim.2010.12.012
   Lopez-Navarrete G, 2011, INT J BIOL SCI, V7, P1273, DOI 10.7150/ijbs.7.1273
   Manzoor F, 2017, EUR J IMMUNOL, V47, P144, DOI 10.1002/eji.201646493
   Mas A, 1997, LANCET, V349, P1081, DOI 10.1016/S0140-6736(96)08054-3
   Menghini L, 2014, J BIOL REG HOMEOS AG, V28, P775
   Mignon A, 1999, AM J RESP CRIT CARE, V159, P1308, DOI 10.1164/ajrccm.159.4.9712012
   Neumar RW, 2003, J BIOL CHEM, V278, P14162, DOI 10.1074/jbc.M212255200
   Niedbala W, 2007, EUR J IMMUNOL, V37, P3021, DOI 10.1002/eji.2007378101
   Nolan JP, 2010, HEPATOLOGY, V52, P1829, DOI 10.1002/hep.23917
   Singh K, 2015, SCI REP-UK, V5, DOI 10.1038/srep12633
   Starkie R, 2003, FASEB J, V17, P884, DOI 10.1096/fj.02-0670fje
   van Eijk LT, 2008, SHOCK, V29, P422, DOI 10.1097/01.shk.0000286274.70563.99
   Wang RX, 2014, NAT MED, V20, P633, DOI 10.1038/nm.3554
   Wang Y, 2018, J CELL MOL MED, V22, P1014, DOI 10.1111/jcmm.13428
   Wu J, 2010, IMMUNOLOGY, V129, P363, DOI 10.1111/j.1365-2567.2009.03179.x
   Xiang XG, 2015, J DIGEST DIS, V16, P1, DOI 10.1111/1751-2980.12218
   Xu L, 2014, HEPATOLOGY, V59, P443, DOI 10.1002/hep.26668
   Yang J, 2004, J GASTROINTEST SURG, V8, P166, DOI 10.1016/j.gassur.2003.10.016
   Zhang JF, 2016, J IMMUNOL, V197, P2131, DOI 10.4049/jimmunol.1600446
   Zhang MG, 2011, HEPATOLOGY, V53, P306, DOI 10.1002/hep.24029
   Zhang MG, 2009, HEPATOLOGY, V50, P1606, DOI 10.1002/hep.23168
   Zhang NN, 2012, INFLAMM RES, V61, P17, DOI 10.1007/s00011-011-0383-9
   Zheng XF, 2013, PLOS ONE, V8, DOI 10.1371/journal.pone.0063967
   Zhou YL, 2015, CYTOKINE, V73, P169, DOI 10.1016/j.cyto.2015.02.003
NR 36
TC 0
Z9 0
U1 0
U2 0
PU FRONTIERS MEDIA SA
PI LAUSANNE
PA AVENUE DU TRIBUNAL FEDERAL 34, LAUSANNE, CH-1015, SWITZERLAND
SN 1663-9812
J9 FRONT PHARMACOL
JI Front. Pharmacol.
PD AUG 24
PY 2018
VL 9
AR 959
DI 10.3389/fphar.2018.00959
PG 8
WC Pharmacology & Pharmacy
SC Pharmacology & Pharmacy
GA GR4NF
UT WOS:000442587800001
PM 30197594
OA DOAJ Gold
DA 2019-02-27
ER

PT J
AU Abel, AM
   Yang, C
   Thakar, MS
   Malarkannan, S
AF Abel, Alex M.
   Yang, Chao
   Thakar, Monica S.
   Malarkannan, Subramaniam
TI Natural Killer Cells: Development, Maturation, and Clinical Utilization
SO FRONTIERS IN IMMUNOLOGY
LA English
DT Review
DE developmental stages; human; mouse; natural killer cells; effector
   functions
ID MHC CLASS-I; HUMAN NK CELLS; CHIMERIC ANTIGEN RECEPTOR; HEMATOPOIETIC
   STEM-CELLS; NF-KAPPA-B; CYTOMEGALOVIRUS UL16 GLYCOPROTEIN;
   COLONY-STIMULATING FACTOR; MARROW GRAFT-REJECTION; MOLONEY
   LEUKEMIA-CELLS; INNATE LYMPHOID-CELLS
AB Natural killer (NK) cells are the predominant innate lymphocyte subsets that mediate anti-tumor and anti-viral responses, and therefore possess promising clinical utilization. NK cells do not express polymorphic clonotypic receptors and utilize inhibitory receptors (killer immunoglobulin-like receptor and Ly49) to develop, mature, and recognize " self" from "non-self." The essential roles of common gamma cytokines such as interleukin (IL)-2, IL-7, and IL-15 in the commitment and development of NK cells are well established. However, the critical functions of pro-inflammatory cytokines IL-12, IL-18, IL-27, and IL-35 in the transcriptional-priming of NK cells are only starting to emerge. Recent studies have highlighted multiple shared characteristics between NK cells the adaptive immune lymphocytes. NK cells utilize unique signaling pathways that offer exclusive ways to genetically manipulate to improve their effector functions. Here, we summarize the recent advances made in the understanding of how NK cells develop, mature, and their potential translational use in the clinic.
C1 [Abel, Alex M.; Yang, Chao; Thakar, Monica S.; Malarkannan, Subramaniam] Blood Ctr Wisconsin, Blood Res Inst, Lab Mol Immunol & Immunotherapy, Milwaukee, WI 53233 USA.
   [Abel, Alex M.; Yang, Chao; Malarkannan, Subramaniam] Med Coll Wisconsin, Dept Microbiol & Immunol, Milwaukee, WI 53226 USA.
   [Thakar, Monica S.; Malarkannan, Subramaniam] Med Coll Wisconsin, Dept Pediat, 8701 Watertown Plank Rd, Milwaukee, WI 53226 USA.
   [Malarkannan, Subramaniam] Med Coll Wisconsin, Dept Med, Milwaukee, WI 53226 USA.
   [Malarkannan, Subramaniam] Med Coll Wisconsin, Ctr Excellence Prostate Canc, Milwaukee, WI 53226 USA.
RP Malarkannan, S (reprint author), Blood Ctr Wisconsin, Blood Res Inst, Lab Mol Immunol & Immunotherapy, Milwaukee, WI 53233 USA.; Malarkannan, S (reprint author), Med Coll Wisconsin, Dept Microbiol & Immunol, Milwaukee, WI 53226 USA.; Malarkannan, S (reprint author), Med Coll Wisconsin, Dept Pediat, 8701 Watertown Plank Rd, Milwaukee, WI 53226 USA.; Malarkannan, S (reprint author), Med Coll Wisconsin, Dept Med, Milwaukee, WI 53226 USA.; Malarkannan, S (reprint author), Med Coll Wisconsin, Ctr Excellence Prostate Canc, Milwaukee, WI 53226 USA.
EM subra.malar@bcw.edu
FU NIH [R01 AI102893]; NCI [R01 CA179363]; Alex Lemonade Stand Foundation;
   HRHM Program of MACC Fund; Nicholas Family Foundation; Gardetto Family;
   Hyundai Scholars Program; Pavlove Foundation; Rebecca Jean Slye
   Endowment; MCW-Cancer Center-Large Seed Grant; MACC Fund; Ann's Hope
   Melanoma Foundation; Advancing Healthier Wisconsin
FX We thank Lucia Sammarco and her Lulu's Lemonade Stand for inspiration,
   motivation, and support. This work was supported in part by NIH R01
   AI102893 and NCI R01 CA179363 (SM); Alex Lemonade Stand Foundation (SM);
   HRHM Program of MACC Fund (SM), Nicholas Family Foundation (SM);
   Gardetto Family (SM); Hyundai Scholars Program (MT); Pavlove Foundation
   (MT); Rebecca Jean Slye Endowment (MT); MCW-Cancer Center-Large Seed
   Grant (SM and MT); MACC Fund (MT and SM); Ann's Hope Melanoma Foundation
   (SM and MT); and Advancing Healthier Wisconsin (SM).
CR Aandahl EM, 2003, J IMMUNOL, V170, P2349, DOI 10.4049/jimmunol.170.5.2349
   Abdul-Careem MF, 2012, PLOS ONE, V7, DOI 10.1371/journal.pone.0032821
   Abolins S, 2017, NAT COMMUN, V8, DOI 10.1038/ncomms14811
   Adams EJ, 2007, P NATL ACAD SCI USA, V104, P10128, DOI 10.1073/pnas.0703735104
   Akashi K, 1999, INT J HEMATOL, V69, P217
   Algarra I, 2000, HUM IMMUNOL, V61, P65, DOI 10.1016/S0198-8859(99)00156-1
   Antoniou AN, 2008, IMMUNOLOGY, V124, P1, DOI 10.1111/j.1365-2567.2008.02804.x
   Aoyama Y, 2003, ANN HEMATOL, V82, P371, DOI 10.1007/s00277-003-0651-z
   Arase H, 2001, J IMMUNOL, V166, P21, DOI 10.4049/jimmunol.166.1.21
   Ash S, 2009, CANCER IMMUNOL IMMUN, V58, P2073, DOI 10.1007/s00262-009-0715-6
   Ashkenazi A, 1998, SCIENCE, V281, P1305, DOI 10.1126/science.281.5381.1305
   Atkinson EA, 1998, J BIOL CHEM, V273, P21261, DOI 10.1074/jbc.273.33.21261
   Augugliaro R, 2003, EUR J IMMUNOL, V33, P1235, DOI 10.1002/eji.200323896
   Awasthi A, 2008, GENES IMMUN, V9, P522, DOI 10.1038/gene.2008.45
   Bar E, 2014, IMMUNITY, V40, P117, DOI 10.1016/j.immuni.2013.12.002
   Bahram S, 2005, CURR OPIN IMMUNOL, V17, P505, DOI 10.1016/j.coi.2005.07.016
   BAMFORD RN, 1994, P NATL ACAD SCI USA, V91, P4940, DOI 10.1073/pnas.91.11.4940
   Bao Q, 2007, CELL DEATH DIFFER, V14, P56, DOI 10.1038/sj.cdd.4402028
   Baron F, 2009, BIOL BLOOD MARROW TR, V15, P580, DOI 10.1016/j.bbmt.2009.01.018
   Barry M, 2000, MOL CELL BIOL, V20, P3781, DOI 10.1128/MCB.20.11.3781-3794.2000
   Bauer S, 1999, SCIENCE, V285, P727, DOI 10.1126/science.285.5428.727
   Bhat R, 2007, PLOS ONE, V2, DOI 10.1371/journal.pone.0000326
   Biron CA, 1999, ANNU REV IMMUNOL, V17, P189, DOI 10.1146/annurev.immunol.17.1.189
   BIX M, 1991, NATURE, V349, P329, DOI 10.1038/349329a0
   Bjorklund AT, 2018, CLIN CANCER RES, V24, P1834, DOI 10.1158/1078-0432.CCR-17-3196
   Blanca IR, 2001, J IMMUNOL, V167, P6132, DOI 10.4049/jimmunol.167.11.6132
   BLANCHARD DK, 1991, BLOOD, V77, P2259
   Boos MD, 2007, J EXP MED, V204, P1119, DOI 10.1084/jem.20061959
   Bosmann M, 2013, J LEUKOCYTE BIOL, V94, P1159, DOI 10.1189/jlb.0213107
   Boulanger MJ, 2004, ADV PROTEIN CHEM, V68, P107
   Brady J, 2010, J IMMUNOL, V185, P6679, DOI 10.4049/jimmunol.0903354
   Brodin P, 2008, EUR J IMMUNOL, V38, P2934, DOI 10.1002/eji.200838760
   Brodin P, 2009, TRENDS IMMUNOL, V30, P143, DOI 10.1016/j.it.2009.01.006
   Brown MH, 1998, J EXP MED, V188, P2083, DOI 10.1084/jem.188.11.2083
   Bubic I, 2004, J VIROL, V78, P7536, DOI 10.1128/JVI.78.14.7536-7544.2004
   Burdach S, 2000, ANN ONCOL, V11, P1451, DOI 10.1023/A:1026539908115
   Carayannopoulos LN, 2002, J IMMUNOL, V169, P4079, DOI 10.4049/jimmunol.169.8.4079
   Carotta S, 2011, BLOOD, V117, P5449, DOI 10.1182/blood-2010-11-318956
   Carrega P, 2012, FRONT IMMUNOL, V3, DOI 10.3389/fimmu.2012.00347
   Cella M, 2004, J EXP MED, V200, P817, DOI 10.1084/jem.20031847
   Cerboni C, 2007, BLOOD, V110, P606, DOI 10.1182/blood-2006-10-052720
   Cerwenka A, 2000, IMMUNITY, V12, P721, DOI 10.1016/S1074-7613(00)80222-8
   Chan YLT, 2018, EUR J IMMUNOL, V48, P316, DOI 10.1002/eji.201747134
   Chen KH, 2017, LEUKEMIA, V31, P2151, DOI 10.1038/leu.2017.8
   Chen X, 2007, P NATL ACAD SCI USA, V104, P6329, DOI 10.1073/pnas.0611655104
   Cheng TP, 2008, IMMUNOGENETICS, V60, P565, DOI 10.1007/s00251-008-0313-3
   Chiche L, 2011, J BIOMED BIOTECHNOL, DOI 10.1155/2011/986491
   Chiossone L, 2009, BLOOD, V113, P5488, DOI 10.1182/blood-2008-10-187179
   Chowdhury D, 2008, ANNU REV IMMUNOL, V26, P389, DOI 10.1146/annurev.immunol.26.021607.090404
   Cichocki F, 2016, CURR TOP MICROBIOL, V395, P63, DOI 10.1007/82_2015_487
   Coca S, 1997, CANCER-AM CANCER SOC, V79, P2320, DOI 10.1002/(SICI)1097-0142(19970615)79:12<2320::AID-CNCR5>3.0.CO;2-P
   Collison LW, 2008, IMMUNOL REV, V226, P248, DOI 10.1111/j.1600-065X.2008.00704.x
   Cook KD, 2014, CRIT REV IMMUNOL, V34, P359, DOI 10.1615/CritRevImmunol.2014010604
   Cooley S, 2009, BLOOD, V113, P726, DOI 10.1182/blood-2008-07-171926
   Cooper MA, 2004, TRENDS IMMUNOL, V25, P47, DOI 10.1016/j.it.2003.10.012
   Cooper MA, 2001, BLOOD, V97, P3146, DOI 10.1182/blood.V97.10.3146
   Cosman D, 2001, IMMUNITY, V14, P123, DOI 10.1016/S1074-7613(09)00098-3
   Cox JH, 2011, J EXP MED, V208, P115, DOI 10.1084/jem.20100410
   Crowder R. N., 2012, Experimental Oncology, V34, P160
   de Andrade LF, 2018, SCIENCE, V359, P1537, DOI 10.1126/science.aao0505
   Degli-Esposti M, 1999, J LEUKOCYTE BIOL, V65, P535
   Degli-Esposti MA, 2005, NAT REV IMMUNOL, V5, P112, DOI 10.1038/nri1549
   Deng WW, 2015, SCIENCE, V348, P136, DOI 10.1126/science.1258867
   Di Santo JP, 2006, ANNU REV IMMUNOL, V24, P257, DOI 10.1146/annurev.immunol.24.021605.090700
   Diefenbach A, 2000, NAT IMMUNOL, V1, P119, DOI 10.1038/77793
   Diefenbach A, 2003, EUR J IMMUNOL, V33, P381, DOI 10.1002/immu.200310012
   Diefenbach A, 2001, IMMUNOL REV, V181, P170, DOI 10.1034/j.1600-065X.2001.1810114.x
   Diefenbach A, 2001, NATURE, V413, P165, DOI 10.1038/35093109
   Dillon SM, 2014, JAIDS-J ACQ IMM DEF, V65, P259, DOI 10.1097/01.qai.0000435603.50598.2b
   Doelken R, 2005, PEDIATR HEMAT ONCOL, V22, P699, DOI 10.1080/08880010500278806
   Dotiwala F, 2017, CELL, V171, P1125, DOI 10.1016/j.cell.2017.10.004
   Dubois S, 2002, IMMUNITY, V17, P537, DOI 10.1016/S1074-7613(02)00429-6
   Dunn C, 2003, J EXP MED, V197, P1427, DOI 10.1084/jem.20022059
   El-Gazzar A, 2013, J IMMUNOL, V191, P1509, DOI 10.4049/jimmunol.1301071
   Elliott JM, 2011, TRENDS IMMUNOL, V32, P364, DOI 10.1016/j.it.2011.06.001
   Esin S, 2004, IMMUNOLOGY, V112, P143, DOI 10.1111/j.1365-2567.2004.01858.x
   Fagioli Franca, 2003, Haematologica, V88, pECR16
   Fang F, 2017, SEMIN IMMUNOL, V31, P37, DOI 10.1016/j.smim.2017.07.009
   Farag SS, 2006, BLOOD REV, V20, P123, DOI 10.1016/j.blre.2005.10.001
   Fauriat C, 2010, BLOOD, V115, P2167, DOI 10.1182/blood-2009-08-238469
   Fehniger TA, 2001, J EXP MED, V193, P219, DOI 10.1084/jem.193.2.219
   Feng CG, 2006, J IMMUNOL, V177, P7086, DOI 10.4049/jimmunol.177.10.7086
   Fernandez NC, 1999, NAT MED, V5, P405
   Fernandez NC, 2002, EUR CYTOKINE NETW, V13, P17
   Fernandez NC, 2005, BLOOD, V105, P4416, DOI 10.1182/blood-2004-08-3156
   Fodil-Cornu N, 2008, J IMMUNOL, V181, P6394, DOI 10.4049/jimmunol.181.9.6394
   Freeman BE, 2015, J VIROL, V89, P7922, DOI 10.1128/JVI.00199-15
   French AR, 2003, CURR OPIN IMMUNOL, V15, P45, DOI 10.1016/S0952-7915(02)00002-X
   Freud AG, 2016, CELL REP, V16, P379, DOI 10.1016/j.celrep.2016.05.095
   Gao N, 2005, J IMMUNOL, V174, P4113, DOI 10.4049/jimmunol.174.7.4113
   Gao N, 2006, J IMMUNOL, V176, P2758, DOI 10.4049/jimmunol.176.5.2758
   Gascoyne DM, 2009, NAT IMMUNOL, V10, P1118, DOI 10.1038/ni.1787
   Gasteiger G, 2013, J EXP MED, V210, P1167, DOI 10.1084/jem.20122462
   Gazit R, 2006, NAT IMMUNOL, V7, P517, DOI 10.1038/ni1322
   Ge MQ, 2012, J IMMUNOL, V189, P2099, DOI 10.4049/jimmunol.1103474
   Ghoreschi K, 2009, IMMUNOL REV, V228, P273, DOI 10.1111/j.1600-065X.2008.00754.x
   Gillard GO, 2011, PLOS PATHOG, V7, DOI 10.1371/journal.ppat.1002141
   Gilmour KC, 2001, BLOOD, V98, P877, DOI 10.1182/blood.V98.3.877
   Giurisato E, 2007, MOL CELL BIOL, V27, P8583, DOI 10.1128/MCB.01477-07
   Glasner A, 2012, PLOS ONE, V7, DOI 10.1371/journal.pone.0036837
   Goh W, 2017, FRONT IMMUNOL, V8, DOI 10.3389/fimmu.2017.00130
   Goi K, 2006, BONE MARROW TRANSPL, V37, P115, DOI 10.1038/sj.bmt.1705209
   Goodwin A, 2007, INTERN MED J, V37, P127, DOI 10.1111/j.1445-5994.2007.01244.x
   Gotthardt D, 2017, FRONT IMMUNOL, V7, DOI 10.3389/fimmu.2016.00694
   Groh V, 2002, NATURE, V419, P734, DOI 10.1038/nature01112
   Groh V, 1996, P NATL ACAD SCI USA, V93, P12445, DOI 10.1073/pnas.93.22.12445
   Groh V, 1998, SCIENCE, V279, P1737, DOI 10.1126/science.279.5357.1737
   Gross CC, 2016, FRONT IMMUNOL, V7, DOI 10.3389/fimmu.2016.00606
   Guicciardi ME, 2009, FASEB J, V23, P1625, DOI 10.1096/fj.08-111005
   Guo HL, 2008, J EXP MED, V205, P2419, DOI 10.1084/jem.20072327
   Gwalani LA, 2018, J IMMUNOL, V200, P3231, DOI 10.4049/jimmunol.1701500
   Haller D, 2002, CLIN DIAGN LAB IMMUN, V9, P649, DOI 10.1128/CDLI.9.3.649-657.2002
   Hamada Satoru, 2017, Open J Immunol, V7, P1, DOI 10.4236/oji.2017.71001
   Handgretinger R, 2016, BLOOD, V127, P3341, DOI 10.1182/blood-2015-12-629055
   Hayakawa Y, 2006, J IMMUNOL, V176, P1517, DOI 10.4049/jimmunol.176.3.1517
   Heerboth S, 2015, CLIN TRANSL MED, V4, DOI 10.1186/s40169-015-0048-3
   HERBERMAN RB, 1975, INT J CANCER, V16, P216, DOI 10.1002/ijc.2910160204
   HERBERMAN RB, 1975, INT J CANCER, V16, P230, DOI 10.1002/ijc.2910160205
   Higuchi Y, 2003, LEUKEMIA, V17, P171, DOI 10.1038/sj.leu.2402785
   Horowitz A, 2013, SCI TRANSL MED, V5, DOI 10.1126/scitranslmed.3006702
   Horowitz A, 2012, FRONT IMMUNOL, V2, DOI 10.3389/fimmu.2011.00088
   Hosono A, 2008, BONE MARROW TRANSPL, V41, P1067, DOI 10.1038/bmt.2008.26
   Humann J, 2010, J IMMUNOL, V184, P5172, DOI 10.4049/jimmunol.0903759
   Hunter CA, 2005, NAT REV IMMUNOL, V5, P521, DOI 10.1038/nri1648
   Huntington ND, 2007, NAT REV IMMUNOL, V7, P703, DOI 10.1038/nri2154
   Huntington ND, 2007, J IMMUNOL, V178, P4764, DOI 10.4049/jimmunol.178.8.4764
   Ichise H, 2017, STEM CELL REP, V9, P853, DOI 10.1016/j.stemcr.2017.07.020
   Ikawa T, 2001, P NATL ACAD SCI USA, V98, P5164, DOI 10.1073/pnas.091537598
   Imai K, 2000, LANCET, V356, P1795, DOI 10.1016/S0140-6736(00)03231-1
   Ishigami S, 2000, CANCER, V88, P577, DOI 10.1002/(SICI)1097-0142(20000201)88:3<577::AID-CNCR13>3.3.CO;2-M
   Ito M, 2006, J EXP MED, V203, P289, DOI 10.1084/jem.20051986
   Jacobs R, 2001, EUR J IMMUNOL, V31, P3121, DOI 10.1002/1521-4141(2001010)31:10<3121::AID-IMMU3121>3.0.CO;2-4
   Jacquemin G, 2015, CELL DEATH DIFFER, V22, P862, DOI 10.1038/cdd.2014.180
   Jewett A, 2013, J CANCER, V4, P12, DOI 10.7150/jca.5519
   Jiang WZ, 2011, J IMMUNOL, V187, P781, DOI 10.4049/jimmunol.1100789
   Jiao YH, 2016, FRONT IMMUNOL, V7, DOI 10.3389/fimmu.2016.00426
   Jonjic S, 2008, CURR OPIN IMMUNOL, V20, P30, DOI 10.1016/j.coi.2007.11.002
   Jubert C, 2011, BONE MARROW TRANSPL, V46, P232, DOI 10.1038/bmt.2010.107
   Kamimura Y, 2015, CELL REP, V10, P280, DOI 10.1016/j.celrep.2014.12.025
   Kamizono S, 2009, J EXP MED, V206, P2977, DOI 10.1084/jem.20092176
   Kared H, 2018, FRONT IMMUNOL, V9, DOI 10.3389/fimmu.2018.00686
   Kennedy MK, 2000, J EXP MED, V191, P771, DOI 10.1084/jem.191.5.771
   Khanna R, 1998, IMMUNOL CELL BIOL, V76, P20, DOI 10.1046/j.1440-1711.1998.00717.x
   Khosravi-Far R, 2004, CANCER BIOL THER, V3, P1051, DOI 10.4161/cbt.3.11.1173
   KIESSLING R, 1975, EUR J IMMUNOL, V5, P117, DOI 10.1002/eji.1830050209
   KIESSLING R, 1975, EUR J IMMUNOL, V5, P112, DOI 10.1002/eji.1830050208
   Kim N, 2007, BLOOD, V110, P3202, DOI 10.1182/blood-2007-02-075366
   Kim S, 2005, NATURE, V436, P709, DOI 10.1038/nature03847
   Kim S, 2002, NAT IMMUNOL, V3, P523, DOI 10.1038/ni796
   Kiniwa T, 2016, P NATL ACAD SCI USA, V113, P10139, DOI 10.1073/pnas.1600112113
   Klekotka PA, 2010, J INVEST DERMATOL, V130, P184, DOI 10.1038/jid.2009.242
   Klezovich-Benard M, 2012, PLOS PATHOG, V8, DOI 10.1371/journal.ppat.1002481
   Klingemann H, 2016, FRONT IMMUNOL, V7, DOI 10.3389/fimmu.2016.00091
   Kloss M, 2008, J IMMUNOL, V181, P6711, DOI 10.4049/jimmunol.181.10.6711
   Knorr M, 2014, FRONT PHYSIOL, V5, DOI 10.3389/fphys.2014.00295
   Koka R, 2004, J IMMUNOL, V173, P3594, DOI 10.4049/jimmunol.173.6.3594
   Koka R, 2003, J EXP MED, V197, P977, DOI 10.1084/jem.20021836
   Kondo M, 1997, CELL, V91, P661, DOI 10.1016/S0092-8674(00)80453-5
   Krebs P, 2009, BLOOD, V113, P6593, DOI 10.1182/blood-2009-01-201467
   Krzewski K, 2008, CURR OPIN CELL BIOL, V20, P597, DOI 10.1016/j.ceb.2008.05.006
   Kubin M, 2001, EUR J IMMUNOL, V31, P1428, DOI 10.1002/1521-4141(200105)31:5<1428::AID-IMMU1428>3.0.CO;2-4
   Kumar P, 2013, MUCOSAL IMMUNOL, V6, P69, DOI 10.1038/mi.2012.49
   Kwon HJ, 2016, NAT COMMUN, V7, DOI 10.1038/ncomms11686
   Langers I, 2012, BIOL-TARGETS THER, V6, P73, DOI 10.2147/BTT.S23976
   Lanier LL, 2008, NAT IMMUNOL, V9, P495, DOI 10.1038/ni1581
   Lanier LL, 2009, IMMUNOL REV, V227, P150, DOI 10.1111/j.1600-065X.2008.00720.x
   LANIER LL, 1986, J IMMUNOL, V137, P2735
   LANIER LL, 1989, J EXP MED, V169, P2233, DOI 10.1084/jem.169.6.2233
   Laouar Y, 2005, NAT IMMUNOL, V6, P600, DOI 10.1038/ni1197
   Laroni A, 2011, PLOS ONE, V6, DOI 10.1371/journal.pone.0026173
   Leavy O, 2013, NAT REV IMMUNOL, V13, DOI 10.1038/nri3566
   Lee JK, 2004, P NATL ACAD SCI USA, V101, P8815, DOI 10.1073/pnas.0402800101
   Leveson-Gower DB, 2011, BLOOD, V117, P3220, DOI 10.1182/blood-2010-08-303008
   Li Z, 2013, EXP HEMATOL ONCOL, V2, DOI 10.1186/2162-3619-2-17
   Lim O, 2015, FRONT IMMUNOL, V6, P1, DOI 10.3389/fimmu.2015.00286
   LJUNGGREN HG, 1985, J EXP MED, V162, P1745, DOI 10.1084/jem.162.6.1745
   LJUNGGREN HG, 1990, IMMUNOL TODAY, V11, P237, DOI 10.1016/0167-5699(90)90097-S
   Lodolce JP, 1998, IMMUNITY, V9, P669, DOI 10.1016/S1074-7613(00)80664-0
   Long EO, 2007, IMMUNITY, V26, P385, DOI 10.1016/j.immuni.2007.04.001
   Lopez-Soto A, 2015, INT J CANCER, V136, P1741, DOI 10.1002/ijc.28775
   Lucas KG, 2008, PEDIATR BLOOD CANCER, V51, P142, DOI 10.1002/pbc.21503
   Lucas KG, 2010, PEDIATR BLOOD CANCER, V55, P763, DOI 10.1002/pbc.22635
   Lucas M, 2007, IMMUNITY, V26, P503, DOI 10.1016/j.immuni.2007.03.006
   Luetke-Eversloh M, 2013, FRONT IMMUNOL, V4, DOI 10.3389/fimmu.2013.00499
   Lusty E, 2017, MOL IMMUNOL, V88, P138, DOI 10.1016/j.molimm.2017.06.025
   Ma LL, 2004, J IMMUNOL, V173, P3357, DOI 10.4049/jimmunol.173.5.3357
   Mace EM, 2013, BLOOD, V121, P2669, DOI 10.1182/blood-2012-09-453969
   Mace EM, 2012, J IMMUNOL, V189, P4870, DOI 10.4049/jimmunol.1201296
   Malarkannan S, 2000, IMMUNITY, V13, P333, DOI 10.1016/S1074-7613(00)00033-9
   Malarkannan S, 1998, J IMMUNOL, V161, P3501
   Malarkannan S, 2006, SEMIN IMMUNOL, V18, P186, DOI 10.1016/j.smim.2006.04.002
   Male V, 2014, J EXP MED, V211, P635, DOI 10.1084/jem.20132398
   Marcenaro E, 2017, FRONT IMMUNOL, V8, DOI 10.3389/fimmu.2017.01363
   Marcenaro E, 2011, J LEUKOCYTE BIOL, V90, P661, DOI 10.1189/jlb.0311137
   Margolin KA, 1997, IMMUNOL REV, V157, P231, DOI 10.1111/j.1600-065X.1997.tb00986.x
   Mavropoulos A, 2005, BLOOD, V105, P282, DOI 10.1182/blood-2004-07-2782
   May RM, 2013, BLOOD, V121, P3135, DOI 10.1182/blood-2012-12-474361
   Meazza R, 2011, J BIOMED BIOTECHNOL, P1, DOI 10.1155/2011/861920
   Mehta RS, 2018, INT J HEMATOL, V107, P262, DOI 10.1007/s12185-018-2407-5
   Miraglia S, 1997, BLOOD, V90, P5013
   Misawa A, 2003, PEDIATR HEMAT ONCOL, V20, P151, DOI 10.1080/08880010390158658
   Mizesko MC, 2013, J ALLERGY CLIN IMMUN, V131, P840, DOI 10.1016/j.jaci.2012.12.1568
   Morandi F, 2015, J IMMUNOL, V195, P965, DOI 10.4049/jimmunol.1500591
   Moretta A, 2002, NAT REV IMMUNOL, V2, P957, DOI 10.1038/nri956
   Mortier E, 2004, J IMMUNOL, V173, P1681, DOI 10.4049/jimmunol.173.3.1681
   Muccio L, 2016, HAEMATOLOGICA, V101, P371, DOI 10.3324/haematol.2015.134155
   Muller-Durovic B, 2016, J IMMUNOL, V197, P2891, DOI 10.4049/jimmunol.1600590
   Nabekura T, 2016, J EXP MED, V213, P2745, DOI 10.1084/jem.20160726
   NAGATA S, 1995, SCIENCE, V267, P1449, DOI 10.1126/science.7533326
   Nagata S, 1997, CELL, V88, P355, DOI 10.1016/S0092-8674(00)81874-7
   Nakahira M, 2002, J IMMUNOL, V168, P1146, DOI 10.4049/jimmunol.168.3.1146
   Newhook N, 2017, EUR J IMMUNOL, V47, P1032, DOI 10.1002/eji.201646819
   Newman KC, 2007, NAT REV IMMUNOL, V7, P279, DOI 10.1038/nri2057
   O'Callaghan CA, 2001, IMMUNITY, V15, P201, DOI 10.1016/S1074-7613(01)00187-X
   O'Leary JG, 2006, NAT IMMUNOL, V7, P507, DOI 10.1038/ni1332
   O'Sullivan TE, 2015, IMMUNITY, V43, P634, DOI 10.1016/j.immuni.2015.09.013
   Ogasawara K, 2005, NAT IMMUNOL, V6, P938, DOI 10.1038/ni1236
   OHLEN C, 1989, SCIENCE, V246, P666, DOI 10.1126/science.2814488
   Ohta H, 2011, J PEDIAT HEMATOL ONC, V33, pE35, DOI 10.1097/MPH.0b013e3181e7ddc5
   OLDHAM RK, 1973, NATL CANCER I MONOGR, P49
   OLDHAM RK, 1983, CANCER METAST REV, V2, P323, DOI 10.1007/BF00048565
   Orange JS, 2013, J ALLERGY CLIN IMMUN, V132, P515, DOI 10.1016/j.jaci.2013.07.020
   Orr MT, 2009, J EXP MED, V206, P807, DOI 10.1084/jem.20090168
   Osinska I, 2014, CENT EUR J IMMUNOL, V39, P109, DOI 10.5114/ceji.2014.42135
   Pallmer K, 2016, FRONT IMMUNOL, V7, DOI 10.3389/fimmu.2016.00251
   Palmer JM, 2013, J CANCER, V4, P25, DOI 10.7150/jca.5049
   Parkhurst MR, 2011, CLIN CANCER RES, V17, P6287, DOI 10.1158/1078-0432.CCR-11-1347
   Paust S, 2010, NAT IMMUNOL, V11, P1127, DOI 10.1038/ni.1953
   Peterson ME, 2008, IMMUNITY, V29, P578, DOI 10.1016/j.immuni.2008.07.014
   Pinkoski MJ, 2001, J BIOL CHEM, V276, P12060, DOI 10.1074/jbc.M009038200
   Poggi A, 2014, FRONT IMMUNOL, V5, DOI 10.3389/fimmu.2014.00027
   Poli A, 2009, IMMUNOLOGY, V126, P458, DOI 10.1111/j.1365-2567.2008.03027.x
   Pratheek B M, 2014, Indian J Hum Genet, V20, P129, DOI 10.4103/0971-6866.142855
   Presky DH, 1996, P NATL ACAD SCI USA, V93, P14002, DOI 10.1073/pnas.93.24.14002
   PROSS HF, 1975, CLIN EXP IMMUNOL, V21, P226
   Pupuleku A, 2017, FRONT IMMUNOL, V8, DOI 10.3389/fimmu.2017.01317
   Rabinovich BA, 2003, J IMMUNOL, V170, P3572, DOI 10.4049/jimmunol.170.7.3572
   RABINOWICH H, 1994, J IMMUNOL, V152, P517
   Rajasekaran K, 2016, FRONT IMMUNOL, V7, DOI 10.3389/fimmu.2016.00176
   Rajasekaran K, 2013, NAT IMMUNOL, V14, P1127, DOI 10.1038/ni.2708
   Rajasekaran K, 2011, J BIOL CHEM, V286, P31213, DOI 10.1074/jbc.M111.261917
   Raulet DH, 2006, NAT REV IMMUNOL, V6, P520, DOI 10.1038/nri1863
   Raulet DH, 2004, NAT IMMUNOL, V5, P996, DOI 10.1038/ni1114
   Raulet DH, 2001, ANNU REV IMMUNOL, V19, P291, DOI 10.1146/annurev.immunol.19.1.291
   Redondo-Pachon D, 2017, J IMMUNOL, V198, P94, DOI 10.4049/jimmunol.1601236
   Reefman E, 2010, J IMMUNOL, V184, P4852, DOI 10.4049/jimmunol.0803954
   Regunathan J, 2006, J IMMUNOL, V177, P5365, DOI 10.4049/jimmunol.177.8.5365
   Renoux VM, 2015, IMMUNITY, V43, P394, DOI 10.1016/j.immuni.2015.07.011
   Rezvani K, 2017, MOL THER, V25, P1769, DOI 10.1016/j.ymthe.2017.06.012
   Rock KL, 2016, TRENDS IMMUNOL, V37, P724, DOI 10.1016/j.it.2016.08.010
   Rosen DB, 2004, J IMMUNOL, V173, P2470, DOI 10.4049/jimmunol.173.4.2470
   ROSENAU W, 1961, J NATL CANCER I, V27, P471
   Rosmaraki EE, 2001, EUR J IMMUNOL, V31, P1900, DOI 10.1002/1521-4141(200106)31:6<1900::AID-IMMU1900>3.0.CO;2-M
   Ruggeri L, 2002, SCIENCE, V295, P2097, DOI 10.1126/science.1068440
   Sadelain M, 2013, CANCER DISCOV, V3, P388, DOI 10.1158/2159-8290.CD-12-0548
   Samarakoon A, 2009, MOL IMMUNOL, V46, P1011, DOI 10.1016/j.molimm.2008.09.035
   Schmidt S, 2013, CLIN VACCINE IMMUNOL, V20, P452, DOI 10.1128/CVI.00606-12
   Schuster IS, 2016, FRONT IMMUNOL, V7, DOI 10.3389/fimmu.2016.00235
   Schwartz RH, 2012, CSH PERSPECT BIOL, V4, DOI 10.1101/cshperspect.a006908
   Scoville SD, 2017, FRONT IMMUNOL, V8, DOI 10.3389/fimmu.2017.00360
   Screpanti V, 2001, J IMMUNOL, V167, P2068, DOI 10.4049/jimmunol.167.4.2068
   SEAMAN WE, 1987, J IMMUNOL, V138, P4539
   Shah NN, 2015, BLOOD, V125, P784, DOI 10.1182/blood-2014-07-592881
   Shegarfi H, 2009, SCAND J IMMUNOL, V70, P238, DOI 10.1111/j.1365-3083.2009.02292.x
   Shih HY, 2016, CELL, V165, P1120, DOI 10.1016/j.cell.2016.04.029
   Sica A, 1997, J BIOL CHEM, V272, P30412, DOI 10.1074/jbc.272.48.30412
   Simonetta F, 2017, FRONT IMMUNOL, V8, DOI 10.3389/fimmu.2017.00465
   Simonetta F, 2016, FRONT IMMUNOL, V7, DOI 10.3389/fimmu.2016.00241
   Skak K, 2008, IMMUNOLOGY, V123, P575, DOI 10.1111/j.1365-2567.2007.02730.x
   Smith GA, 2016, NAT CHEM BIOL, V12, P373, DOI [10.1038/nchembio.2056, 10.1038/NCHEMBIO.2056]
   SMITH HJ, 1966, BRIT J CANCER, V20, P831, DOI 10.1038/bjc.1966.95
   Smith KM, 1998, J IMMUNOL, V161, P7
   Smyth MJ, 2005, MOL IMMUNOL, V42, P501, DOI 10.1016/j.molimm.2004.07.034
   Souza-Fonseca-Guimaraes F, 2012, MOL MED, V18, P270, DOI 10.2119/molmed.2011.00201
   Spear Paul, 2013, Cancer Immun, V13, P8
   Spits H, 2013, NAT REV IMMUNOL, V13, P145, DOI 10.1038/nri3365
   Srivastava S, 2015, TRENDS IMMUNOL, V36, P494, DOI 10.1016/j.it.2015.06.004
   Stabile H, 2017, FRONT IMMUNOL, V8, DOI 10.3389/fimmu.2017.00293
   Steinle A, 2001, IMMUNOGENETICS, V53, P279, DOI 10.1007/s002510100325
   Stinchcombe JC, 2006, NATURE, V443, P462, DOI 10.1038/nature05071
   Stonier SW, 2010, IMMUNOL LETT, V127, P85, DOI 10.1016/j.imlet.2009.09.009
   Subrahmanyam G, 2003, EUR J IMMUNOL, V33, P46, DOI 10.1002/immu.200390006
   Sun JC, 2011, NAT REV IMMUNOL, V11, P645, DOI 10.1038/nri3044
   Sun JC, 2010, IMMUNOL REV, V236, P83, DOI 10.1111/j.1600-065X.2010.00900.x
   Sun JC, 2009, NATURE, V457, P557, DOI 10.1038/nature07665
   Sung KW, 2011, PEDIATR BLOOD CANCER, V57, P660, DOI 10.1002/pbc.23035
   Sutherland CL, 2002, J IMMUNOL, V168, P671, DOI 10.4049/jimmunol.168.2.671
   Sutherland CL, 2001, IMMUNOL REV, V181, P185, DOI 10.1034/j.1600-065X.2001.1810115.x
   Suzuki K, 2000, INT IMMUNOL, V12, P123, DOI 10.1093/intimm/12.2.123
   Tassi I, 2008, BLOOD, V112, P4109, DOI 10.1182/blood-2008-02-139527
   Tassi I, 2007, IMMUNITY, V27, P214, DOI 10.1016/j.immuni.2007.07.014
   Tato CM, 2003, J IMMUNOL, V170, P3139, DOI 10.4049/jimmunol.170.6.3139
   Tay CH, 1997, J VIROL, V71, P267
   TEIXEIRA HC, 1994, J IMMUNOL, V152, P1873
   Thale C, 2005, IMMUNOBIOLOGY, V210, P673, DOI 10.1016/j.imbio.2005.07.003
   Thierfelder WE, 1996, NATURE, V382, P171, DOI 10.1038/382171a0
   Tonn T, 2013, CYTOTHERAPY, V15, P1563, DOI 10.1016/j.jcyt.2013.06.017
   Torelli GF, 2014, HAEMATOLOGICA, V99, P1248, DOI 10.3324/haematol.2013.101931
   Tosello-Trampont A, 2017, FRONT IMMUNOL, V8, DOI 10.3389/fimmu.2017.00301
   Tsukerman P, 2014, EUR J IMMUNOL, V44, P1517, DOI 10.1002/eji.201344170
   Unanue ER, 1997, IMMUNOL REV, V158, P11, DOI 10.1111/j.1600-065X.1997.tb00988.x
   Upshaw JL, 2005, J IMMUNOL, V175, P213, DOI 10.4049/jimmunol.175.1.213
   Valiante NM, 1997, IMMUNITY, V7, P739, DOI 10.1016/S1074-7613(00)80393-3
   van de Wetering D, 2009, PLOS ONE, V4, DOI 10.1371/journal.pone.0008396
   Van Elssen CHMJ, 2018, INT J HEMATOL, V107, P151, DOI 10.1007/s12185-017-2379-x
   VANDENBOSCH G, 1995, CLIN EXP IMMUNOL, V101, P515
   Verneris MR, 2001, BIOL BLOOD MARROW TR, V7, P532, DOI 10.1016/S1083-8791(01)70014-6
   Vignali DAA, 2012, NAT IMMUNOL, V13, P722, DOI 10.1038/ni.2366
   Villegas FR, 2002, LUNG CANCER-J IASLC, V35, P23, DOI 10.1016/S0169-5002(01)00292-6
   Vitale M, 2001, EUR J IMMUNOL, V31, P233, DOI 10.1002/1521-4141(200101)31:1<233::AID-IMMU233>3.3.CO;2-W
   Vivier E, 2011, SCIENCE, V331, DOI 10.1126/science.1198687
   Vivier E, 2009, CELL HOST MICROBE, V6, P493, DOI 10.1016/j.chom.2009.12.001
   Voigt J, 2014, J INFECT DIS, V209, P616, DOI 10.1093/infdis/jit574
   Vosshenrich CAJ, 2005, J IMMUNOL, V174, P1213, DOI 10.4049/jimmunol.174.3.1213
   Vosshenrich CAJ, 2001, CURR BIOL, V11, pR175, DOI 10.1016/S0960-9822(01)00087-2
   Wagner JA, 2016, TRENDS IMMUNOL, V37, P351, DOI 10.1016/j.it.2016.05.001
   Walch M, 2015, CELL, V161, P1229, DOI 10.1016/j.cell.2015.05.021
   Walch M, 2014, CELL, V157, P1309, DOI 10.1016/j.cell.2014.03.062
   Waldhauer I, 2008, ONCOGENE, V27, P5932, DOI 10.1038/onc.2008.267
   Zwirner NW, 2017, FRONT IMMUNOL, V8, DOI 10.3389/fimmu.2017.00025
   Walzer T, 2005, BLOOD, V106, P2252, DOI 10.1182/blood-2005-03-1154
   Walzer T, 2007, P NATL ACAD SCI USA, V104, P3384, DOI 10.1073/pnas.0609692104
   Ward J, 2007, BLOOD, V110, P1207, DOI 10.1182/blood-2006-06-028175
   Welte SA, 2003, EUR J IMMUNOL, V33, P194, DOI 10.1002/immu.200390022
   Werner JM, 2014, HEPATOLOGY, V60, P1160, DOI 10.1002/hep.27092
   Williams NS, 1998, IMMUNOL REV, V165, P47, DOI 10.1111/j.1600-065X.1998.tb01229.x
   Wolf BB, 1999, J BIOL CHEM, V274, P30651, DOI 10.1074/jbc.274.43.30651
   Wu J, 2003, J IMMUNOL, V170, P4196, DOI 10.4049/jimmunol.170.8.4196
   Wu ZG, 2015, J VIROL, V89, P6435, DOI 10.1128/JVI.00435-15
   Yang D, 2017, SCI REP-UK, V7, DOI 10.1038/s41598-017-01379-y
   Yokota Y, 1999, NATURE, V397, P702, DOI 10.1038/17812
   Yoshimoto T, 1998, J IMMUNOL, V161, P3400
   Yu JH, 2013, TRENDS IMMUNOL, V34, P573, DOI 10.1016/j.it.2013.07.005
   YU YYL, 1992, ANNU REV IMMUNOL, V10, P189, DOI 10.1146/annurev.immunol.10.1.189
   Zamora Anthony E, 2015, Curr Protoc Immunol, V110, DOI 10.1002/0471142735.im1437s110
   Zhang C, 2017, FRONT IMMUNOL, V8, DOI 10.3389/fimmu.2017.00533
   Zhang F, 1998, J IMMUNOL, V161, P6105
   Zhang YX, 2017, ADV EXP MED BIOL, V1024, P225, DOI 10.1007/978-981-10-5987-2_11
   Ziblat A, 2015, EUR J IMMUNOL, V45, P192, DOI 10.1002/eji.201444699
   Zwirner NW, 1998, IMMUNOGENETICS, V47, P139
NR 340
TC 2
Z9 2
U1 8
U2 8
PU FRONTIERS MEDIA SA
PI LAUSANNE
PA AVENUE DU TRIBUNAL FEDERAL 34, LAUSANNE, CH-1015, SWITZERLAND
SN 1664-3224
J9 FRONT IMMUNOL
JI Front. Immunol.
PD AUG 13
PY 2018
VL 9
AR 1869
DI 10.3389/fimmu.2018.01869
PG 23
WC Immunology
SC Immunology
GA GQ1UK
UT WOS:000441426100001
PM 30150991
OA DOAJ Gold
DA 2019-02-27
ER

PT J
AU Ou, HX
   Guo, BB
   Liu, Q
   Li, YK
   Yang, Z
   Feng, WJ
   Mo, ZC
AF Ou, Han-xiao
   Guo, Bing-bing
   Liu, Qi
   Li, Yu-kun
   Yang, Zhen
   Feng, Wen-jie
   Mo, Zhong-cheng
TI Regulatory T cells as a new therapeutic target for atherosclerosis
SO ACTA PHARMACOLOGICA SINICA
LA English
DT Review
DE atherosclerosis; cardiovascular diseases; regulatory T cells; immune
   regulation; treatment strategy
ID E-KNOCKOUT MICE; E-DEFICIENT MICE; ACUTE CORONARY SYNDROMES; DENDRITIC
   CELLS; TGF-BETA; B-CELLS; SIGNALING PATHWAY; DOWN-REGULATION; FOAM
   CELLS; LXR-ALPHA
AB Atherosclerosis is an autoimmune disease caused by self- and non-self-antigens contributing to excessive activation of T and B cell immune responses. These responses further aggravate vascular inflammation and promote progression of atherosclerosis and vulnerability to plaques via releasing pro-inflammatory cytokines. Regulatory T cells (Tregs) as the major immunoregulatory cells, in particular, induce and maintain immune homeostasis and tolerance by suppressing the immune responses of various cells such as T and B cells, natural killer (NK) cells, monocytes, and dendritic cells (DCs), as well as by secreting inhibitory cytokines interleukin (IL)-10, IL-35 and transcription growth factor beta (TGF-beta) in both physiological and pathological states. Numerous evidence demonstrates that reduced numbers and dysfunction of Treg may be involveved in atherosclerosis pathogenesis. Increasing or restoring the numbers and improving the immunosuppressive capacity of Tregs may serve as a fundamental immunotherapy to treat atherosclerotic cardiovascular diseases. In this article, we briefly present current knowledge of Treg subsets, summarize the relationship between Tregs and atherosclerosis development, and discuss the possibilities of regulating Tregs for prevention of atherosclerosis pathogenesis and enhancement of plaque stability. Although the exact molecular mechanisms of Treg-mediated protection against atherosclerosis remain to be elucidated, the strategies for targeting the regulation of Tregs may provide specific and significant approaches for the prevention and treatment of atherosclerotic cardiovascular diseases.
C1 [Ou, Han-xiao; Guo, Bing-bing; Liu, Qi; Li, Yu-kun; Mo, Zhong-cheng] Univ South China, Clin Anat & Reprod Med Applicat Inst, Dept Histol & Embryol, Hengyang 421001, Peoples R China.
   [Yang, Zhen] Univ South China, Sch Med, Grade Clin Med Class 2016, Hengyang 421001, Peoples R China.
   [Feng, Wen-jie] Univ South China, Sch Med, Grade Med Imaging Class 2015, Hengyang 421001, Peoples R China.
RP Mo, ZC (reprint author), Univ South China, Clin Anat & Reprod Med Applicat Inst, Dept Histol & Embryol, Hengyang 421001, Peoples R China.
EM zhchmo@hotmail.com
FU National Natural Science Foundation of China [81670401]; Scientific
   Research Innovation Program of post-graduate in Hu-nan Province
   [CX2017B554]; Construct Program of the Key Discipline in Hu-nan Province
   (Basic Medicine Sciences in University of South China); Zhengxiang
   Scholar (Xiang-yang TANG) Program of the University of South China
FX This work was supported by the National Natural Science Foundation of
   China (No 81670401), the Scientific Research Innovation Program of
   post-graduate in Hu-nan Province (No CX2017B554), the Construct Program
   of the Key Discipline in Hu-nan Province (Basic Medicine Sciences in
   University of South China) and the Zhengxiang Scholar (Xiang-yang TANG)
   Program of the University of South China.
CR Ait-Oufella H, 2006, NAT MED, V12, P178, DOI 10.1038/nm1343
   Ait-Oufella H, 2010, J EXP MED, V207, P1579, DOI 10.1084/jem.20100155
   Amin HZ, 2017, ACTA MED INDONES, V49, P63
   Ammirati E, 2015, CLIN EXP IMMUNOL, V179, P173, DOI 10.1111/cei.12477
   Arce-Sillas A, 2016, J IMMUNOL RES, DOI 10.1155/2016/1720827
   Asadullah K, 2003, PHARMACOL REV, V55, P241, DOI 10.1124/pr.55.2.4
   Baigent C, 2005, LANCET, V366, P1267, DOI 10.1016/S0140-6736(05)67394-1
   Bocian K, 2017, ARCH IMMUNOL THER EX, V65, P501, DOI 10.1007/s00005-017-0469-3
   Buchman AL, 2001, J CLIN GASTROENTEROL, V33, P289, DOI 10.1097/00004836-200110000-00006
   Bullenkamp J, 2016, EUR HEART J-CARD PHA, V2, P194, DOI 10.1093/ehjcvp/pvw001
   Butcher MJ, 2016, CIRC RES, V119, P1190, DOI 10.1161/CIRCRESAHA.116.309764
   Chen SG, 2010, ACTA PHARMACOL SIN, V31, P1343, DOI 10.1038/aps.2010.166
   Collison LW, 2007, NATURE, V450, P566, DOI 10.1038/nature06306
   Dasgupta A, 2012, NATL MED J INDIA, V25, P341
   de Boer OJ, 2007, PLOS ONE, V2, DOI 10.1371/journal.pone.0000779
   Deng JG, 2011, BIOCHEM BIOPH RES CO, V411, P523, DOI 10.1016/j.bbrc.2011.06.162
   Dietel B, 2013, ATHEROSCLEROSIS, V230, P92, DOI 10.1016/j.atherosclerosis.2013.06.014
   Dietrich T, 2012, ATHEROSCLEROSIS, V220, P329, DOI 10.1016/j.atherosclerosis.2011.09.050
   Flavell RA, 2010, NAT REV IMMUNOL, V10, P554, DOI 10.1038/nri2808
   Foks AC, 2011, ATHEROSCLEROSIS, V218, P53, DOI 10.1016/j.atherosclerosis.2011.04.029
   Foks AC, 2015, ARTERIOSCL THROM VAS, V35, P280, DOI 10.1161/ATVBAHA.114.303568
   Frutkin AD, 2009, ARTERIOSCL THROM VAS, V29, P1251, DOI 10.1161/ATVBAHA.109.186593
   George J, 2012, ATHEROSCLEROSIS, V222, P519, DOI 10.1016/j.atherosclerosis.2012.03.016
   Ghourbani GS, 2012, IRAN J IMMUNOL, V9, P53
   Gu P, 2012, CELL MOL IMMUNOL, V9, P136, DOI 10.1038/cmi.2011.62
   Haddad Y, 2017, CIRC RES, V121, P234, DOI 10.1161/CIRCRESAHA.117.310960
   Herbin O, 2012, ARTERIOSCL THROM VAS, V32, P605, DOI 10.1161/ATVBAHA.111.242800
   Huang K, 2012, INT J IMMUNOPATH PH, V25, P397, DOI 10.1177/039463201202500209
   Jia L, 2013, ATHEROSCLEROSIS, V228, P346, DOI 10.1016/j.atherosclerosis.2013.01.027
   Jiang J, 2012, INT J MOL MED, V29, P946, DOI 10.3892/ijmm.2012.924
   Kasahara K, 2014, J AM HEART ASSOC, V3, DOI 10.1161/JAHA.113.000719
   Ketelhuth DFJ, 2016, CIRC RES, V118, P668, DOI 10.1161/CIRCRESAHA.115.306427
   Kita T, 2014, CARDIOVASC RES, V102, P107, DOI 10.1093/cvr/cvu002
   Klatzmann D, 2015, NAT REV IMMUNOL, V15, P283, DOI 10.1038/nri3823
   Klingenberg R, 2015, EUR HEART J, V36, P1041, DOI 10.1093/eurheartj/eht543
   Komatsu N, 2015, PROG MOL BIOL TRANSL, V136, P207, DOI 10.1016/bs.pmbts.2015.07.021
   Kosten Ilona J., 2014, Anti-Inflammatory & Anti-Allergy Agents in Medicinal Chemistry, V13, P139
   Kyaw T, 2010, J IMMUNOL, V185, P4410, DOI 10.4049/jimmunol.1000033
   Laurat E, 2001, CIRCULATION, V104, P197, DOI 10.1161/01.CIR.104.2.197
   Li K, 2014, PLOS ONE, V9, DOI 10.1371/journal.pone.0071290
   Liang BT, 2008, J IMMUNOL, V180, P5916, DOI 10.4049/jimmunol.180.9.5916
   Lin J, 2010, J LIPID RES, V51, P1208, DOI 10.1194/jlr.D000497
   Lin YZ, 2012, PLOS ONE, V7, DOI 10.1371/journal.pone.0052490
   Liu CH, 2015, J LEUKOCYTE BIOL, V97, P837, DOI 10.1189/jlb.2RI0814-408R
   Liu ZD, 2012, INFLAMM RES, V61, P1155, DOI 10.1007/s00011-012-0510-2
   Maganto-Garcia E, 2011, CIRCULATION, V124, P185, DOI 10.1161/CIRCULATIONAHA.110.006411
   Mallat Z, 2003, CIRCULATION, V108, P1232, DOI 10.1161/01.CIR.0000089083.61317.A1
   Meng X, 2013, INT J CARDIOL, V168, P2684, DOI 10.1016/j.ijcard.2013.03.026
   Meng X, 2012, MOL MED, V18, P598, DOI 10.2119/molmed.2011.00471
   Mo ZC, 2014, CIRC J, V78, P2760, DOI 10.1253/circj.CJ-14-0193
   Mor A, 2007, ARTERIOSCL THROM VAS, V27, P893, DOI 10.1161/01.ATV.0000259365.31469.89
   Mor A, 2006, EUR HEART J, V27, P2530, DOI 10.1093/eurheartj/ehl222
   Niessner A, 2010, CLIN IMMUNOL, V134, P25, DOI 10.1016/j.clim.2009.05.006
   Nilsson J, 2015, J INTERN MED, V278, P507, DOI 10.1111/joim.12353
   Peled M, 2014, FRONT IMMUNOL, V5, DOI 10.3389/fimmu.2014.00579
   Potteaux S, 2004, ARTERIOSCL THROM VAS, V24, P1474, DOI 10.1161/01.ATV.0000134378.86443.cd
   Robertson AKL, 2003, J CLIN INVEST, V112, P1342, DOI 10.1172/JCI200318607
   Rohm I, 2015, MEDIAT INFLAMM, V2015, DOI DOI 10.1155/2015/364710
   Sage AP, 2017, BRIT J PHARMACOL, V174, P3926, DOI 10.1111/bph.13700
   Sakaguchi S, 2013, NAT REV IMMUNOL, V13, P461, DOI 10.1038/nri3464
   Sasaki N, 2017, ARTERIOSCL THROM VAS, V37, P66, DOI 10.1161/ATVBAHA.116.308063
   Subramanian M, 2013, J CLIN INVEST, V123, P179, DOI 10.1172/JCI64617
   Takeda M, 2010, ARTERIOSCL THROM VAS, V30, P2495, DOI 10.1161/ATVBAHA.110.215459
   Tang SL, 2012, ATHEROSCLEROSIS, V222, P344, DOI 10.1016/j.atherosclerosis.2012.03.005
   Tian Y, 2011, NUTR METAB CARDIOVAS, V21, P25, DOI 10.1016/j.numecd.2009.07.010
   Trenado A, 2004, TRANSPLANTATION, V77, pS32, DOI 10.1097/01.TP.0000106470.07410.CA
   Tselios K, 2014, CRIT REV IMMUNOL, V34, P389
   Uchiyama R, 2012, J MOL CELL CARDIOL, V52, P1038, DOI 10.1016/j.yjmcc.2011.12.016
   van Leuven SI, 2010, ATHEROSCLEROSIS, V211, P231, DOI 10.1016/j.atherosclerosis.2010.01.043
   van Puijvelde GHM, 2006, CIRCULATION, V114, P1968, DOI 10.1161/CIRCULATIONAHA.106.615609
   van Puijvelde HM, 2007, ARTERIOSCL THROM VAS, V27, P2677, DOI 10.1161/ATVBAHA.107.151274
   Wang P, 2013, INT J CLIN EXP PATHO, V6, P2668
   Wang ZX, 2015, MOL CELL BIOCHEM, V400, P163, DOI 10.1007/s11010-014-2272-3
   Wang ZX, 2014, J CARDIOVASC MED, V15, P273, DOI 10.2459/JCM.0b013e3283641b9c
   Wilson HM, 2010, J CELL MOL MED, V14, P2055, DOI 10.1111/j.1582-4934.2010.01121.x
   Worthington JJ, 2015, IMMUNITY, V42, P903, DOI 10.1016/j.immuni.2015.04.012
   Xu XH, 2001, CIRCULATION, V104, P3103, DOI 10.1161/hc5001.100631
   Yang KP, 2006, CELL IMMUNOL, V243, P90, DOI 10.1016/j.cellimm.2007.01.002
   Yu XH, 2012, CIRC J, V76, P1780, DOI 10.1253/circj.CJ-11-1338
   Zhang HY, 2014, J TRANSL MED, V12, DOI 10.1186/1479-5876-12-125
   Zhang M, 2014, ATHEROSCLEROSIS, V234, P54, DOI 10.1016/j.atherosclerosis.2014.02.008
   Zhang WC, 2012, J BIOL CHEM, V287, P34157, DOI 10.1074/jbc.M112.382978
   Zhong YC, 2012, J CLIN IMMUNOL, V32, P1104, DOI 10.1007/s10875-012-9699-7
   Zhu ZF, 2014, PLOS ONE, V9, DOI 10.1371/journal.pone.0088775
NR 84
TC 1
Z9 1
U1 1
U2 1
PU ACTA PHARMACOLOGICA SINICA
PI SHANGHAI
PA 294 TAI-YUAN RD, SHANGHAI, 200031, PEOPLES R CHINA
SN 1671-4083
EI 1745-7254
J9 ACTA PHARMACOL SIN
JI Acta Pharmacol. Sin.
PD AUG
PY 2018
VL 39
IS 8
BP 1249
EP 1258
DI 10.1038/aps.2017.140
PG 10
WC Chemistry, Multidisciplinary; Pharmacology & Pharmacy
SC Chemistry; Pharmacology & Pharmacy
GA GP9MS
UT WOS:000441241700001
PM 29323337
DA 2019-02-27
ER

PT J
AU Tang, J
   Lei, L
   Pan, J
   Zhao, C
   Wen, J
AF Tang, Jie
   Lei, Ling
   Pan, Jie
   Zhao, Cheng
   Wen, Jing
TI Higher levels of serum interleukin-35 are associated with the severity
   of pulmonary fibrosis and Th2 responses in patients with systemic
   sclerosis
SO RHEUMATOLOGY INTERNATIONAL
LA English
DT Article
DE Interleukin-35; Different subsets of CD4+T cells; Interleukin-4;
   Systemic sclerosis
ID REGULATORY T-CELLS; TH17 CELLS; SKIN; CYTOKINES; IL-35; CONTRIBUTES;
   LYMPHOCYTES; INVOLVEMENT; DISEASE
AB The aim of the study is to investigate the levels of serum interleukin-35 (IL-35) before and after treatment and its relationship with clinical parameters as well as the frequency of different subsets of CD4(+) T cells in patients with systemic sclerosis (SSc) to explore the role of IL-35 in the pathogenesis of SSc. The levels of serum IL-35, interferon-gamma (IFN-gamma), IL-4, IL-17A, and IL-10 in 49 patients with SSc and 50 age- and gender-matched healthy subjects were measured by enzyme-linked immunosorbent assay (ELISA). The percentages of peripheral blood Th1, Th2, Th17 cells and Tregs in 49 SSc patients and 20 healthy controls were characterized by flow cytometry. The relationship between the levels of serum IL-35 and the percentages of different subsets of CD4+ T cells, disease duration, the values of forced vital capacity (FVC), modified Rodnan skin scores (MRSS) or high-resolution computed tomography (HRCT) scores was analyzed in patients with SSc. The levels of serum IL-35 in SSc patients were significantly higher than that of healthy controls (P < 0.001), but significantly reduced after treatment for 3 months (P = 0.001). The levels of serum IL-35 were positively correlated with the HRCT scores in SSc patients (P = 0.014) and with disease duration in patients with diffuse cutaneous SSc (P = 0.03), but negatively correlated with the FVC values in SSc patients (P = 0.034). In comparison with that in the healthy controls, significantly decreased percentages of Th1, but increased Th2 and Th17 cells were detected in patients, leading to reduced ratios of Th1/Th2 and increased ratios of Th17/Tregs (P < 0.001). The levels of serum IL-35 were positively correlated with IL-4 (P = 0.036) and tended to be positively associated with the frequency of Tregs in SSc patients (P = 0.054). Higher levels of serum IL-35 may be associated with the development of SSc and severity of pulmonary fibrosis in SSc patients.
C1 [Tang, Jie; Lei, Ling; Pan, Jie; Zhao, Cheng; Wen, Jing] Guangxi Med Univ, Affiliated Hosp 1, Dept Rheumatol & Clin Immunol, Nanning, Guangxi, Peoples R China.
RP Lei, L (reprint author), Guangxi Med Univ, Affiliated Hosp 1, Dept Rheumatol & Clin Immunol, Nanning, Guangxi, Peoples R China.
EM 2277588816@qq.com; leiling1972@aliyun.com; panjie1004@163.com;
   zhaochenggx@163.com; wenjinghello@126.com
OI Tang, Jie/0000-0001-7744-9090
FU Guangxi Natural Science Foundation [2016GXNSFAA380175]
FX This study was supported by grants from the Guangxi Natural Science
   Foundation (Grant No. 2016GXNSFAA380175).
CR Andersen GN, 2011, SCAND J IMMUNOL, V74, P272, DOI 10.1111/j.1365-3083.2011.02567.x
   Antonelli A, 2008, J RHEUMATOL, V35, P1809
   Baraut J, 2012, PATHOL BIOL, V60, P127, DOI 10.1016/j.patbio.2009.11.003
   Chifflot H, 2008, SEMIN ARTHRITIS RHEU, V37, P223, DOI 10.1016/j.semarthrit.2007.05.003
   Chizzolini C, 2003, ARTHRITIS RHEUM, V48, P2593, DOI 10.1002/art.11129
   Collison LW, 2007, NATURE, V450, P566, DOI 10.1038/nature06306
   Collison LW, 2010, NAT IMMUNOL, V11, P1093, DOI 10.1038/ni.1952
   Cordiali-Fei P, 2013, CLIN DEV IMMUNOL, DOI 10.1155/2013/390563
   Cutolo M, 2017, RHEUMATOLOGY, V56, pV45, DOI 10.1093/rheumatology/kex199
   Dantas AT, 2015, CLIN RHEUMATOL, V34, P1621, DOI 10.1007/s10067-015-3006-y
   Denton CP, 2017, LANCET, V390, P1685, DOI 10.1016/S0140-6736(17)30933-9
   Fenoglio D, 2011, CLIN IMMUNOL, V139, P249, DOI 10.1016/j.clim.2011.01.013
   Fletcher JM, 2010, CLIN EXP IMMUNOL, V162, P1, DOI 10.1111/j.1365-2249.2010.04143.x
   Fujii H, 2002, CLIN EXP IMMUNOL, V130, P548, DOI 10.1046/j.1365-2249.2002.02017.x
   Furue M, 2017, IMMUNOL RES, V65, P790, DOI 10.1007/s12026-017-8926-y
   Goldin JG, 2008, CHEST, V134, P358, DOI 10.1378/chest.07-2444
   Guan SY, 2017, INFLAMMATION, V40, P303, DOI 10.1007/s10753-016-0453-9
   HU D, 2017, NAT COMMUN, V8
   Jiang N, 2014, CHINESE MED J-PEKING, V127, P3557, DOI 10.3760/cma.j.issn.0366-6999.20141395
   Kanellakis P, 2012, CARDIOVASC RES, V95, P77, DOI 10.1093/cvr/cvs142
   Khanna D, 2017, J SCLERODERMA RELAT, V2, P11, DOI 10.5301/jsrd.5000231
   Kudo H, 2015, J IMMUNOL, V195, P3565, DOI 10.4049/jimmunol.1402362
   Kumanovics G, 2017, RHEUMATOLOGY, V56, pV53, DOI 10.1093/rheumatology/kex202
   Kurasawa K, 2000, ARTHRITIS RHEUM-US, V43, P2455, DOI 10.1002/1529-0131(200011)43:11<2455::AID-ANR12>3.0.CO;2-K
   Lei L, 2016, CLIN EXP RHEUMATOL, V34, pS14
   MacDonald KG, 2015, J ALLERGY CLIN IMMUN, V135, P946, DOI 10.1016/j.jaci.2014.12.1932
   Niedbala W, 2007, EUR J IMMUNOL, V37, P3021, DOI 10.1002/eji.2007378101
   Parel Y, 2007, ARTHRITIS RHEUM-US, V56, P3459, DOI 10.1002/art.22927
   Rodriguez-Reyna TS, 2012, RHEUMATOL INT, V32, P2653, DOI 10.1007/s00296-011-2056-y
   Tomcik M, 2015, RHEUMATOLOGY, V54, P2273, DOI 10.1093/rheumatology/kev260
   van den Hoogen F, 2013, ARTHRITIS RHEUM-US, V65, P2737, DOI 10.1002/art.38098
NR 31
TC 0
Z9 0
U1 1
U2 1
PU SPRINGER HEIDELBERG
PI HEIDELBERG
PA TIERGARTENSTRASSE 17, D-69121 HEIDELBERG, GERMANY
SN 0172-8172
EI 1437-160X
J9 RHEUMATOL INT
JI Rheumatol. Int.
PD AUG
PY 2018
VL 38
IS 8
BP 1511
EP 1519
DI 10.1007/s00296-018-4071-8
PG 9
WC Rheumatology
SC Rheumatology
GA GN0BZ
UT WOS:000438624900021
PM 29846790
DA 2019-02-27
ER

PT J
AU Lin, YZ
   Xue, Y
   Huang, XS
   Lu, JY
   Yang, ZC
   Ye, J
   Zhang, S
   Liu, L
   Liu, Y
   Shi, Y
AF Lin, Yingzhong
   Xue, Yan
   Huang, Xinshun
   Lu, Jianyong
   Yang, Zicong
   Ye, Jing
   Zhang, Shu
   Liu, Ling
   Liu, Yu
   Shi, Ying
TI Association between interleukin-35 polymorphisms and coronary heart
   disease in the Chinese Zhuang population: a case-control study
SO CORONARY ARTERY DISEASE
LA English
DT Article
DE coronary heart disease; IL-35 polymorphism; risk factors
ID GENE; IL-35; ATHEROSCLEROSIS; SUSCEPTIBILITY; FOXP3
AB ObjectivesInflammatory cytokines play an important role in the pathogenesis of cardiovascular disease. Few studies have investigated the association between interleukin-35 (IL-35) genetic variants and the risk of coronary heart disease (CHD). We examined the association between IL-35 polymorphisms and CHD in the Chinese Zhuang population.Patients and methodsA total of 707 CHD patients and 707 age-matched and sex-matched controls were enrolled in this case-control study. Genotypes of the single nucleotide polymorphisms (SNPs) of IL-35, including rs428253, rs6613, rs9807813, rs2243115, rs568408, rs582054, rs583911, rs4740, and rs393581, were examined by MassArray. Plasma IL-35 level was measured using an enzyme-linked immunosorbent assay. The multivariate logistic regression model was used to evaluate the association between the SNPs and the risk of CHD.ResultsIn the Chinese Zhuang population, compared with the GG genotype of EBI3 rs428253, individuals with the CC genotype had a 2.02-fold (95% confidence interval: 1.07-3.84, P=0.031) higher risk of CHD. Further adjustment for potential risk factors did not alter the positive association (CC vs. GG, odds ratio=2.30, 95% confidence interval: 1.16-4.54, P=0.042). SNPs rs4740, rs2243115, rs568408, and rs582054 were not statistically related to the risk of CHD. The plasma IL-35 levels showed a marginally significant difference between rs428253 genotypes [GG: 13.39 (7.89-19.25) vs. CC+GC: 17.53 (8.98-22.56)pg/ml, P=0.057].ConclusionThe EBI3 rs428253 CC genotype was associated with an increased risk of CHD in the Chinese Zhuang population, although no significant difference in IL-35 levels was observed between genotypes in healthy controls.
C1 [Lin, Yingzhong; Xue, Yan; Huang, Xinshun; Lu, Jianyong; Yang, Zicong; Ye, Jing; Zhang, Shu; Liu, Ling; Liu, Yu; Shi, Ying] Peoples Hosp Guangxi Zhuang Autonomous Reg, Dept Cardiol, Nanning 530021, Guangxi, Peoples R China.
RP Shi, Y (reprint author), Peoples Hosp Guangxi Zhuang Autonomous Reg, Dept Cardiol, Nanning 530021, Guangxi, Peoples R China.
EM dr.shiying@outlook.com
FU National Natural Science Foundation [NSFC-81460061]; Guangxi medical and
   health appropriate technology research and development project [S2015
   46]
FX This work was supported by grants from the National Natural Science
   Foundation (grant: NSFC-81460061) and the Guangxi medical and health
   appropriate technology research and development project (grant: S2015
   46).
CR Cichon Natalia, 2017, Pol Merkur Lekarski, V42, P125
   Fogel O, 2018, J ALLERGY CLIN IMMUN
   Guan SY, 2017, INFLAMMATION, V40, P303, DOI 10.1007/s10753-016-0453-9
   Guo T, 2011, CLIN ENDOCRINOL, V74, P125, DOI 10.1111/j.1365-2265.2010.03905.x
   Hansson GK, 2009, J THROMB HAEMOST, V7, P328, DOI 10.1111/j.1538-7836.2009.03416.x
   Huang Y, 2013, PHARMAZIE, V68, P793, DOI 10.1691/ph.2013.2928
   Jafarzadeh A, 2015, J MOL NEUROSCI, V55, P891, DOI 10.1007/s12031-014-0443-z
   Jiang SY, 2016, CELL PHYSIOL BIOCHEM, V40, P1105, DOI 10.1159/000453165
   Liang K., 2016, GENET MOL RES, V15, P2
   Lin Y, 2012, PLOS ONE, V7, P52490
   Posadas-Sanchez R, 2017, MEDIAT INFLAMM, V2017
   Posadas-Sanchez R, 2017, ONCOTARGET, V8, P64459, DOI 10.18632/oncotarget.16223
   Reddy VS, 2011, J CELL PHYSIOL, V226, P3303, DOI 10.1002/jcp.22676
   Sharma A, 2011, J NEUROIMMUNE PHARM, V6, P597, DOI 10.1007/s11481-011-9295-2
   Shi Y, 2011, ATHEROSCLEROSIS, V218, P386, DOI 10.1016/j.atherosclerosis.2011.05.040
   Skokowa J, 2012, NAT MED, V18, P1550, DOI 10.1038/nm.2958
   Song C, 2014, J INTERN MED, V275, P631, DOI 10.1111/joim.12177
   Tabrez S, 2017, IUBMB LIFE, V69, P522, DOI 10.1002/iub.1637
   Tao LL, 2016, EXP THER MED, V12, P2469, DOI 10.3892/etm.2016.3649
   Thygesen K, 2012, GLOB HEART, V7, DOI 10.1016/j.gheart.2012.08.001
   Vignali DAA, 2012, NAT IMMUNOL, V13, P722, DOI 10.1038/ni.2366
   Wang B, 2014, PLOS ONE, V9, P87787
   Wang Y, 2018, J CELL MOL MED, V22, P1014, DOI 10.1111/jcmm.13428
   Xie L, 2017, INT J ENV RES PUB HE, V14, P1
   Zhang DQ, 2016, J NEUROIMMUNOL, V293, P100, DOI 10.1016/j.jneuroim.2016.03.004
   Zhang Y, 2012, HUM IMMUNOL, V73, P939, DOI 10.1016/j.humimm.2012.07.319
   Zheng RJ, 2015, TUBERCULOSIS, V95, P497, DOI 10.1016/j.tube.2015.03.009
   Zhu XC, 2014, J NEUROIMMUNOL, V274, P180, DOI 10.1016/j.jneuroim.2014.06.026
NR 28
TC 0
Z9 0
U1 1
U2 1
PU LIPPINCOTT WILLIAMS & WILKINS
PI PHILADELPHIA
PA TWO COMMERCE SQ, 2001 MARKET ST, PHILADELPHIA, PA 19103 USA
SN 0954-6928
EI 1473-5830
J9 CORONARY ARTERY DIS
JI Coronary Artery Dis.
PD AUG
PY 2018
VL 29
IS 5
BP 423
EP 428
DI 10.1097/MCA.0000000000000635
PG 6
WC Cardiac & Cardiovascular Systems
SC Cardiovascular System & Cardiology
GA GM9BJ
UT WOS:000438535800013
PM 29738342
DA 2019-02-27
ER

PT J
AU Bassagh, A
   Abasi, MH
   Larussa, T
   Ghazizadeh, M
   Nemati, M
   Mirkamandar, E
   Jafarzadeh, A
AF Bassagh, Arezoo
   Abasi, Mehdi Hayatbakhsh
   Larussa, Tiziana
   Ghazizadeh, Motahareh
   Nemati, Maryam
   Mirkamandar, Ehsan
   Jafarzadeh, Abdollah
TI Diminished circulating concentration of interleukin-35 in Helicobacter
   pylori-infected patients with peptic ulcer: Its association with FOXP3
   gene polymorphism, bacterial virulence factor CagA, and gender of
   patients
SO HELICOBACTER
LA English
DT Article
DE FOXP3; Helicobacter pylori; interleukin-35; peptic ulcer
ID REGULATORY T-CELLS; HEALTHY-CHILDREN; GASTRIC-CANCER; SOUTH-EAST; IL-35;
   SERUM; EXPRESSION; DISEASE; INFLAMMATION; IRAN
AB BackgroundIL-35 modulates immune and inflammatory responses during infections. Here, we investigated IL-35 levels and a single nucleotide polymorphism, rs3761548, in FOXP3 gene in Helicobacter pylori-infected patients with peptic ulcer (PU), to clarify possible associations.
   Materials and MethodsThis study includes 100 H.pylori-infected PU patients, 100 H.pylori-infected asymptomatic subjects (AS), and 100 noninfected healthy subjects (NHSs). Serum IL-35 levels and the genotyping were determined using ELISA and RFLP-PCR methods, respectively.
   ResultsIn PU patients, the IL-35 levels were lower than AS and NHS groups (P<.001). The IL-35 levels in CagA(+)H.pylori-infected participants from PU and AS groups were lower than individuals infected with CagA(-) strains (P<.02 and P<.04, respectively). Women had higher IL-35 levels than men among PU, AS, and NHS groups (P<.0001). In PU patients, AA genotype and A allele at rs3761548 were more frequent than total healthy subjects (AS + NHS groups) and associated with an increased PU risk (AA genotype: OR = 5.51, P<.0001; A allele: OR = 3.857, P<.002). In PU and AS groups, IL-35 levels were lower in subjects displaying AA genotype or A allele than subjects displaying CC genotype or C allele, respectively (P<.0001 and P<.03 for PU patients; P<.001 and P<.02 for AS group, respectively).
   ConclusionsDecreased IL-35 levels could be involved in PU development in H.pylori-infected individuals. IL-35 levels are affected by CagA status of H.pylori, participants gender, and genetic variations at rs3761548. The AA genotype and A allele at rs3761548 could represent a risk factor for PU development.
C1 [Bassagh, Arezoo; Jafarzadeh, Abdollah] Kerman Univ Med Sci, Dept Immunol, Sch Med, Kerman, Iran.
   [Abasi, Mehdi Hayatbakhsh] Kerman Univ Med Sci, Dept Gastroenterol, Kerman, Iran.
   [Larussa, Tiziana] Univ Catanzaro Magna Graecia, Dept Hlth Sci, Catanzaro, Italy.
   [Ghazizadeh, Motahareh] Blood Transfus Ctr Kerman, Kerman, Iran.
   [Nemati, Maryam; Mirkamandar, Ehsan] Kerman Univ Med Sci, Dept Haematol & Lab Sci, Sch Para Med, Kerman, Iran.
   [Jafarzadeh, Abdollah] Rafsanjan Univ Med Sci, Immunol Infect Dis Res Ctr, Rafsanjan, Iran.
RP Jafarzadeh, A (reprint author), Kerman Univ Med Sci, Dept Immunol, Sch Med, Kerman, Iran.
EM Jafarzadeh14@yahoo.com
OI Larussa, Tiziana/0000-0001-6998-8502
FU Kerman University of Medical Sciences [10-60-43510]
FX Kerman University of Medical Sciences, Grant/Award Number: 10-60-43510
CR Abdollahi H, 2011, IRAN J ALLERGY ASTHM, V10, P267, DOI 010.04/ijaai.267271
   Alroqi FJ, 2016, CURR ALLERGY ASTHM R, V16, DOI 10.1007/s11882-016-0606-9
   Backert S, 2016, HELICOBACTER, V21, P19, DOI 10.1111/hel.12335
   Bagheri N, 2017, MICROB PATHOGENESIS, V110, P165, DOI 10.1016/j.micpath.2017.06.040
   Cai SY, 2017, INT J CLIN EXP MED, V10, P4119
   Chmiela M, 2017, WORLD J GASTROENTERO, V23, P1521, DOI 10.3748/wjg.v23.i9.1521
   D'Elios MM, 2014, HELICOBACTER, V19, P19, DOI 10.1111/hel.12156
   DElios MM, 1997, EUR J IMMUNOL, V27, P1751, DOI 10.1002/eji.1830270723
   Friedman A, 2015, MATH BIOSCI ENG, V12, P1203, DOI 10.3934/mbe.2015.12.1203
   Gorzelak-Pabis P, 2017, ARCH MED SCI, V13, P778, DOI 10.5114/aoms.2016.63751
   Gravano DM, 2012, CELL MOL LIFE SCI, V69, P1997, DOI 10.1007/s00018-011-0907-z
   Hu DJ, 2017, INFLAMMATION, V40, P697, DOI 10.1007/s10753-016-0480-6
   Huang A, 2017, J INFLAMM-LOND, V14, DOI 10.1186/s12950-017-0164-5
   Huang CH, 2014, WORLD J GASTROENTERO, V20, P1529, DOI 10.3748/wjg.v20.i6.1529
   Jafarzadeh A, 2007, WORLD J GASTROENTERO, V13, P3117
   Jafarzadeh A, 2015, J MOL NEUROSCI, V55, P891, DOI 10.1007/s12031-014-0443-z
   Jafarzadeh A, 2013, SE ASIAN J TROP MED, V44, P82
   Jafarzadeh A., 2010, Eastern Mediterranean Health Journal, V16, P1039
   Jafarzadeh A, 2009, DIGEST DIS SCI, V54, P2612, DOI 10.1007/s10620-008-0686-z
   Jafarzadeh A, 2006, IRAN J IMMUNOL, V3, P15
   Jafarzadeh A, 2006, J RES MED SCI, V11, P285
   Jafarzadeh A, 2007, TURK J GASTROENTEROL, V18, P165
   Jafarzadeh A, 2018, MICROB PATHOGENESIS, V116, P227, DOI 10.1016/j.micpath.2018.01.040
   Jafarzadeh Abdollah, 2013, Acta Med Iran, V51, P892
   Jafarzadeh A, 2013, CLIN LAB, V59, P977, DOI 10.7754/Clin.Lab.2012.120719
   Jafarzadeh Abdollah, 2013, Oman Med J, V28, P264, DOI 10.5001/omj.2013.74
   Jafarzadeh Abdollah, 2013, Iran J Microbiol, V5, P28
   Jafarzadeh Abdollah, 2011, Acta Med Indones, V43, P105
   Jafarzadeh A, 2009, J DIG DIS, V10, P107, DOI 10.1111/j.1751-2980.2009.00371.x
   Kong B, 2016, AM J TRANSL RES, V8, P623
   Larussa T, 2015, J IMMUNOL RES, DOI 10.1155/2015/981328
   Li Y, 2014, MEDIAT INFLAMM, V2014, DOI DOI 10.1155/2014/136329
   Oda JMM, 2013, J GENET, V92, P163, DOI 10.1007/s12041-013-0213-7
   Manzoor F, 2017, EUR J IMMUNOL, V47, P144, DOI 10.1002/eji.201646493
   MILLER SA, 1988, NUCLEIC ACIDS RES, V16, P1215, DOI 10.1093/nar/16.3.1215
   Moyat M, 2014, WORLD J GASTROENTERO, V20, P5583, DOI 10.3748/wjg.v20.i19.5583
   Nemati M, 2017, LIFE SCI, V178, P17, DOI 10.1016/j.lfs.2017.04.006
   Olson BM, 2013, FRONT IMMUNOL, V4, DOI 10.3389/fimmu.2013.00315
   Ouyang H, 2017, CENT EUR J IMMUNOL, V42, P91, DOI 10.5114/ceji.2016.65892
   Park H, 2017, ANN LAB MED, V37, P420, DOI 10.3343/alm.2017.37.5.420
   Robinson K, 2008, GUT, V57, P1375, DOI 10.1136/gut.2007.137539
   Sayehmiri K, 2018, J RES MED SCI, V23, DOI 10.4103/jrms.JRMS_1035_16
   Song P, 2013, BRIT J DERMATOL, V169, P571, DOI 10.1111/bjd.12377
   Suzuki N, 2015, SCI REP-UK, V5, DOI 10.1038/srep10024
   Tarique M, 2017, CYTOKINE, V91, P82, DOI 10.1016/j.cyto.2016.12.011
   Tsuda M, 2017, FRONT IMMUNOL, V8, DOI 10.3389/fimmu.2017.00279
   Verma S, 2017, HEPATOL COMMUN, V1, P406, DOI 10.1002/hep4.1052
   Wong CK, 2015, INFLAMMATION, V38, P348, DOI 10.1007/s10753-014-0038-4
   Yang YH, 2014, HUM IMMUNOL, V75, P909, DOI 10.1016/j.humimm.2014.06.019
   Zhang XY, 2017, ONCOL LETT, V13, P543, DOI 10.3892/ol.2016.5506
   Zhou YL, 2015, CYTOKINE, V73, P169, DOI 10.1016/j.cyto.2015.02.003
NR 51
TC 0
Z9 0
U1 3
U2 7
PU WILEY
PI HOBOKEN
PA 111 RIVER ST, HOBOKEN 07030-5774, NJ USA
SN 1083-4389
EI 1523-5378
J9 HELICOBACTER
JI Helicobacter
PD AUG
PY 2018
VL 23
IS 4
AR e12501
DI 10.1111/hel.12501
PG 11
WC Gastroenterology & Hepatology; Microbiology
SC Gastroenterology & Hepatology; Microbiology
GA GM3SA
UT WOS:000438027200010
PM 29938865
OA Bronze
DA 2019-02-27
ER

PT J
AU Chen, X
   Hao, SN
   Zhao, ZH
   Liu, J
   Shao, QQ
   Wang, F
   Sun, D
   He, Y
   Gao, WJ
   Mao, HT
AF Chen, Xi
   Hao, Shengnan
   Zhao, Zhonghua
   Liu, Jia
   Shao, Qianqian
   Wang, Fang
   Sun, Dong
   He, Ying
   Gao, Wenjuan
   Mao, Haiting
TI Interleukin 35: Inhibitory regulator in monocyte-derived dendritic cell
   maturation and activation
SO CYTOKINE
LA English
DT Article
DE Interleukin 35; Monocyte-derived dendritic cell; CD4(+)T cell; CD8(+)T
   cell; Immunosuppression
ID COLLAGEN-INDUCED ARTHRITIS; CD4(+)CD25(+) T-CELLS; INFECTIOUS TOLERANCE;
   AIRWAY INFLAMMATION; CYTOKINE IL-35; CUTTING EDGE; SUPPRESSION;
   EXPRESSION; CANCER; MICE
AB IL-35, a novel IL-12 family member, is a potent inhibitory cytokine predominantly produced by regulatory T and B lymphocytes that exerts optimal suppression in immune response. However, it remains unclear whether IL-35 plays an inhibitory role on human dendritic cells. In the present study, we focused on the possible immunosuppressive effect of IL-35 on the differentiation, maturation and function of monocyte-derived DCs (MoDCs). Addition of exogenous IL-35 was able to partially suppress MoDCs differentiation in vitro. Subsequently, LPS was used for the maturation of MoDCs and IL-35 was found to mainly restrain the maturation of MoDCs, characterized by the remarkable down-regulation of costimulatory molecules, CD83 and HLA-DR as well as a reduced production of pro-inflammatory cytokines (IL-12p70, IFN-gamma, and TNF-alpha). Furthermore, IL-35-treated MoDCs exhibited strong inhibition in the proliferation of allogeneic CD4(+)/CD8(+) T lymphocytes. Meanwhile, IL-35-treated MoDCs also suppressed the polarization of naive CD4(+) T lymphocytes towards Th1 phenotype and impaired CD8(+) T cells allogeneic responses. And the foregoing suppression of MoDCs maturation and function by IL-35 might be due to the aberrant activation of STAT1/STAT3 and inhibition of p38 MAPK/NF-kappa B signaling pathway. Our results demonstrated for the first time that IL-35 played a critical role in modulating not only adaptive immune response, but also innate immune response. The inhibitory effect of IL-35 on MoDCs maturation and function may facilitate the development of promising therapeutic interventions in tumors and other diseases.
C1 [Chen, Xi; Hao, Shengnan; Liu, Jia; Wang, Fang; Mao, Haiting] Shandong Univ, Dept Clin Lab, Hosp 2, 247 Beiyuan St, Jinan 250033, Shandong, Peoples R China.
   [Zhao, Zhonghua] Binzhou Med Coll, Dept Oncol, Affiliated Hosp, Binzhou 256603, Shandong, Peoples R China.
   [Shao, Qianqian; Sun, Dong; He, Ying; Gao, Wenjuan] Shandong Univ, Inst Basic Med Sci, Qi Lu Hosp, Jinan 250012, Shandong, Peoples R China.
RP Mao, HT (reprint author), Shandong Univ, Dept Clin Lab, Hosp 2, 247 Beiyuan St, Jinan 250033, Shandong, Peoples R China.
EM maohaiting@sdu.edu.cn
FU Natural Science Foundation of China [31270970, 31570919]; Taishan
   Scholar Foundation; Science and Technology Project of Jinan of China
   [201202197]; Science and Technology Project of Shandong, China
   [2008GG10002035, 2012G0021821]
FX This work was supported by the Natural Science Foundation of China under
   Grant (No: 31270970 and 31570919); Taishan Scholar Foundation; the
   Science and Technology Project of Jinan of China under Grant (No:
   201202197); the Science and Technology Project of Shandong, China under
   Grant (No: 2008GG10002035 and 2012G0021821).
CR Arce F, 2012, ANTI-CANCER AGENT ME, V12, P29, DOI 10.2174/187152012798764679
   Chaturvedi V, 2011, J IMMUNOL, V186, P6661, DOI 10.4049/jimmunol.1100315
   Chen X, 2017, ONCOTARGET, V8, P13703, DOI 10.18632/oncotarget.14626
   Collison LW, 2008, IMMUNOL REV, V226, P248, DOI 10.1111/j.1600-065X.2008.00704.x
   Collison LW, 2007, NATURE, V450, P566, DOI 10.1038/nature06306
   Collison LW, 2012, NAT IMMUNOL, V13, P290, DOI 10.1038/ni.2227
   Collison LW, 2010, NAT IMMUNOL, V11, P1093, DOI 10.1038/ni.1952
   Coventry B, 2004, TRENDS IMMUNOL, V25, P242, DOI 10.1016/j.it.2004.03.002
   Devergne O, 1997, P NATL ACAD SCI USA, V94, P12041, DOI 10.1073/pnas.94.22.12041
   Dong J, 2015, ALLERGY, V70, P921, DOI 10.1111/all.12631
   Dudek AM, 2013, FRONT IMMUNOL, V4, DOI 10.3389/fimmu.2013.00438
   Egwuagu CE, 2015, CYTOKINE GROWTH F R, V26, P587, DOI 10.1016/j.cytogfr.2015.07.013
   Escors D, 2008, BLOOD, V111, P3050, DOI 10.1182/blood-2007-11-122408
   Faure F, 2018, INT J CANCER, V142, P133, DOI 10.1002/ijc.31037
   Geijtenbeek TBH, 2000, CELL, V100, P575, DOI 10.1016/S0092-8674(00)80693-5
   Haller S, 2017, FRONT IMMUNOL, V8, DOI 10.3389/fimmu.2017.00098
   Han YM, 2014, HEPATOLOGY, V59, P567, DOI 10.1002/hep.26694
   Huang CH, 2011, J IMMUNOL, V187, P462, DOI 10.4049/jimmunol.1100259
   Kapsenberg ML, 2003, NAT REV IMMUNOL, V3, P984, DOI 10.1038/nri1246
   Kim SK, 2016, FRONT IMMUNOL, V7, DOI 10.3389/fimmu.2016.00435
   Kong B, 2016, AM J TRANSL RES, V8, P623
   Li YX, 2016, MOL BIOL REP, V43, P947, DOI 10.1007/s11033-016-4034-7
   Liu JQ, 2012, J IMMUNOL, V188, P3099, DOI 10.4049/jimmunol.1100106
   Long J, 2013, BIOCHEM BIOPH RES CO, V430, P364, DOI 10.1016/j.bbrc.2012.11.004
   Mahnke K, 2007, J DERMATOL SCI, V46, P159, DOI 10.1016/j.jdermsci.2007.03.002
   Mao HT, 2013, HUM IMMUNOL, V74, P872, DOI 10.1016/j.humimm.2013.04.010
   Mavin E, 2017, J IMMUNOL, V198, P138, DOI 10.4049/jimmunol.1502487
   Misra N, 2004, J IMMUNOL, V172, P4676, DOI 10.4049/jimmunol.172.8.4676
   Niedbala W, 2007, EUR J IMMUNOL, V37, P3021, DOI 10.1002/eji.2007378101
   Oderup C, 2006, IMMUNOLOGY, V118, P240, DOI 10.1111/j.1365-2567.2006.02362.x
   Olson BM, 2013, FRONT IMMUNOL, V4, DOI 10.3389/fimmu.2013.00315
   Osorio F, 2015, FRONT IMMUNOL, V6, DOI 10.3389/fimmu.2015.00535
   Palucka A. K., 2005, ADV EXP MED BIOL, V560, P105
   Shin H, 2016, NAT COMMUN, V7, DOI 10.1038/ncomms13346
   Tanaka Y., 2018, EUR J HAEMATOL
   Tang M., 2016, CELL MOL LIFE SCI CM
   Wang RX, 2014, NAT MED, V20, P633, DOI 10.1038/nm.3554
   Wang ZH, 2013, J IMMUNOL, V190, P2415, DOI 10.4049/jimmunol.1202535
   Whitehead GS, 2012, J ALLERGY CLIN IMMUN, V129, P207, DOI 10.1016/j.jaci.2011.08.009
   Zhao ZH, 2017, CYTOKINE, V89, P76, DOI 10.1016/j.cyto.2016.09.012
   Zhu JF, 2008, BLOOD, V112, P1557, DOI 10.1182/blood-2008-05-078154
   Zong JB, 2016, CANCER IMMUNOL IMMUN, V65, P821, DOI 10.1007/s00262-016-1820-y
NR 42
TC 2
Z9 2
U1 2
U2 7
PU ACADEMIC PRESS LTD- ELSEVIER SCIENCE LTD
PI LONDON
PA 24-28 OVAL RD, LONDON NW1 7DX, ENGLAND
SN 1043-4666
EI 1096-0023
J9 CYTOKINE
JI Cytokine
PD AUG
PY 2018
VL 108
BP 43
EP 52
DI 10.1016/j.cyto.2018.03.008
PG 10
WC Biochemistry & Molecular Biology; Cell Biology; Immunology
SC Biochemistry & Molecular Biology; Cell Biology; Immunology
GA GJ1WP
UT WOS:000435058900006
PM 29571039
DA 2019-02-27
ER

PT J
AU Peng, MZ
   Wang, YG
   Qiang, L
   Xu, Y
   Li, CD
   Li, T
   Zhou, XJ
   Xiao, M
   Wang, JW
AF Peng, Mingzheng
   Wang, Yanguo
   Qiang, Lei
   Xu, Yan
   Li, Cuidi
   Li, Tao
   Zhou, Xiaojun
   Xiao, Ming
   Wang, Jinwu
TI Interleukin-35 Inhibits TNF-alpha-Induced Osteoclastogenesis and
   Promotes Apoptosis via Shifting the Activation From TNF
   Receptor-Associated Death Domain (TRADD)-TRAF2 to TRADD-Fas-Associated
   Death Domain by JAK1/STAT1
SO FRONTIERS IN IMMUNOLOGY
LA English
DT Article
DE TNF-alpha; osteoclast; apoptosis; FADD; interleukin-35
ID NF-KAPPA-B; BONE-MARROW-CELLS; RANKL-INDUCED OSTEOCLASTOGENESIS;
   RHEUMATOID-ARTHRITIS; SIGNALING COMPLEX; MEDIATED OSTEOCLASTOGENESIS;
   UP-REGULATION; IN-VITRO; T-CELLS; IL-35
AB Over-activated osteoclasts derived from myeloid or peripheral blood monocytes by inflammatory cytokines results in osteoporosis, osteoarthritis, and other bone erosion-related diseases. Interleukin 35 (IL-35) is a novel anti-inflammatory and immunosuppressive factor. This study investigated the effect of IL-35 on TNF-alpha-induced osteoclastogenesis. In the presence of IL-35, this process was detected by Tartrate-Resistant Acid Phosphatase (TRAP) staining, F-actin staining, and bone resorption assays. The effects of IL-35 on TNF-alpha-induced apoptosis were demonstrated by TUNEL staining, cell viability assays, and flow cytometry. Moreover, a microarray was performed to detect the effect of IL-35 on TNF-alpha-activated phosphatase kinase. The effect of IL-35 on the TNF-alpha-mediated activation of NF-kappa B, MAPK, TRAF2, RIP1, Fas-associated death domain (FADD), and caspase3 was further investigated. In addition, a murine calvarial osteolysis model was established via the subcutaneous injection of TNF-alpha onto the calvaria, and histological analysis was subsequently performed. As a result, IL-35 inhibited TNF-ainduced osteoclast formation and bone resorption in vitro and osteolysis calvaria in vivo. NFATc1, c-fos, and TRAP were downregulated by IL-35 through the inhibition of NF-kappa B and MAPK, during which JAK1/STAT1 was activated. Moreover, based on TUNEL staining and flow cytometry, IL-35 was shown to enhance TNF-alpha-induced osteoclast apoptosis. Meanwhile, FADD and cleaved-caspase 3 were increased in cells treated with TNF-alpha and IL-35, whereas the DNA-binding activity of NF-kappa B was increased in TNF-alpha-treated cells, but was decreased in cells treated with both TNF-alpha and IL-35. In conclusion, IL-35 inhibits TNF-alpha-induced osteoclastogenesis and promotes apoptosis by activating JAK1/STAT1 and shifting activation from TNF receptor-associated death domain (TRADD)-TRAF2/RIP1-NF-kappa B to TRADD-FADD-caspase 3 signaling.
C1 [Peng, Mingzheng; Li, Tao; Zhou, Xiaojun; Xiao, Ming; Wang, Jinwu] Shanghai Jiao Tong Univ, Sch Med, Shanghai Peoples Hosp 9, Shanghai Key Lab Orthopaed Implants,Dept Orthopae, Shanghai, Peoples R China.
   [Wang, Yanguo] Binzhou Med Coll, Binzhou Cent Hosp, Dept Orthoped Spine Surg, Binzhou, Peoples R China.
   [Qiang, Lei; Xu, Yan; Li, Cuidi] Shanghai Jiao Tong Univ, Med X Res Inst, Sch Biomed Engn, Shanghai, Peoples R China.
   [Qiang, Lei; Xu, Yan] Southwest Jiaotong Univ, Coll Med, Chengdu, Sichuan, Peoples R China.
RP Wang, JW (reprint author), Shanghai Jiao Tong Univ, Sch Med, Shanghai Peoples Hosp 9, Shanghai Key Lab Orthopaed Implants,Dept Orthopae, Shanghai, Peoples R China.
EM jinwu_wang@163.com
FU National Natural Science Foundation of China [81572156, 81772326];
   Project on the Integration of Industry, Education, Research and Medicine
   of Shanghai Science and Technology Commission [14DZ1941102,
   15DZ1942104]; Joint research project of Shanghai Municipal Important
   Diseases [2013ZYJB0501]; Key discipline construction foundation of
   Shanghai Education Commission [J50206]; Key developing disciplines
   program of Shanghai Health System [2015ZB04904]; Translational Medicine
   Innovation Project of Shanghai Jiao Tong University School of Medicine
   [TM201613]; National High Technology Research and Development Program of
   China [2015AA020308]
FX The study was supported by National Natural Science Foundation of China
   (Grant No. 81572156, 81772326), Project on the Integration of Industry,
   Education, Research and Medicine of Shanghai Science and Technology
   Commission (14DZ1941102, 15DZ1942104), Joint research project of
   Shanghai Municipal Important Diseases (2013ZYJB0501), Key discipline
   construction foundation of Shanghai Education Commission (J50206), Key
   developing disciplines program of Shanghai Health System (2015ZB04904),
   Translational Medicine Innovation Project of Shanghai Jiao Tong
   University School of Medicine (TM201613), and National High Technology
   Research and Development Program of China (Grant No. 2015AA020308). We
   thank the staff at Shanghai Key Laboratory of Orthopaedic Implants,
   Shanghai Ninth People's Hospital, Shanghai Jiao Tong University School
   of Medicine, Jiao Tong University School of Medicine.
CR Abu-Amer Y, 2001, J CLIN INVEST, V107, P1375, DOI 10.1172/JCI10530
   Aggarwal BB, 2000, ANN RHEUM DIS, V59, P6
   Beg AA, 1996, SCIENCE, V274, P782, DOI 10.1126/science.274.5288.782
   Charles JF, 2014, TRENDS MOL MED, V20, P449, DOI 10.1016/j.molmed.2014.06.001
   Chen L, 2008, EUR J IMMUNOL, V38, P2845, DOI 10.1002/eji.200838192
   Collison LW, 2007, NATURE, V450, P566, DOI 10.1038/nature06306
   Collison LW, 2010, NAT IMMUNOL, V11, P1093, DOI 10.1038/ni.1952
   Dambuza IM, 2017, NAT COMMUN, V8, DOI 10.1038/s41467-017-00838-4
   Del Fattore A, 2010, ARCH BIOCHEM BIOPHYS, V503, P28, DOI 10.1016/j.abb.2010.07.020
   Devin A, 2000, IMMUNITY, V12, P419, DOI 10.1016/S1074-7613(00)80194-6
   Feng ZH, 2017, APOPTOSIS, V22, P1001, DOI 10.1007/s10495-017-1383-1
   Frank DA, 1999, NAT MED, V5, P444, DOI 10.1038/7445
   Fukumoto S, 2009, TRENDS ENDOCRIN MET, V20, P230, DOI 10.1016/j.tem.2009.02.001
   Fukushima H, 2008, MOL CELL BIOL, V28, P6402, DOI 10.1128/MCB.00299-08
   Furukawa M, 2009, J IMMUNOL, V183, P2397, DOI 10.4049/jimmunol.0802091
   Geng H, 2017, NANOSCALE, V9, P12516, DOI 10.1039/c7nr04365a
   Horwood NJ, 2001, J IMMUNOL, V166, P4915, DOI 10.4049/jimmunol.166.8.4915
   HSU HL, 1995, CELL, V81, P495, DOI 10.1016/0092-8674(95)90070-5
   Hsu HL, 1996, CELL, V84, P299, DOI 10.1016/S0092-8674(00)80984-8
   Hu LK, 2017, INFLAMMATION, V40, P1393, DOI 10.1007/s10753-017-0582-9
   Jiang SY, 2016, CELL PHYSIOL BIOCHEM, V40, P1105, DOI 10.1159/000453165
   Jiang YP, 2017, CELL DEATH DIFFER, V24, P660, DOI 10.1038/cdd.2016.162
   Kamiya S, 2007, J BONE MINER METAB, V25, P277, DOI 10.1007/s00774-007-0766-8
   Kanai K, 2017, J IMMUNOL, V198, P119, DOI 10.4049/jimmunol.1600506
   Kanazawa K, 2005, J BONE MINER RES, V20, P840, DOI 10.1359/JBMR.041225
   KANEHISA J, 1990, BONE, V11, P287, DOI 10.1016/8756-3282(90)90082-A
   KISCHKEL FC, 1995, EMBO J, V14, P5579, DOI 10.1002/j.1460-2075.1995.tb00245.x
   Kitaura H, 2002, J IMMUNOL, V169, P4732, DOI 10.4049/jimmunol.169.9.4732
   Kitaura H, 2006, IMMUNOL LETT, V107, P22, DOI 10.1016/j.imlet.2006.06.005
   Kobayashi K, 2000, J EXP MED, V191, P275, DOI 10.1084/jem.191.2.275
   Kohara H, 2011, IMMUNOL LETT, V137, P53, DOI 10.1016/j.imlet.2011.02.017
   KOLB WP, 1968, P NATL ACAD SCI USA, V61, P1250, DOI 10.1073/pnas.61.4.1250
   Li CH, 2011, J BONE MINER RES, V26, P644, DOI 10.1002/jbmr.242
   Li L, 2017, EUR J PHARMACOL, V815, P202, DOI 10.1016/j.ejphar.2017.09.015
   Long J, 2013, BIOCHEM BIOPH RES CO, V430, P364, DOI 10.1016/j.bbrc.2012.11.004
   Micheau O, 2003, CELL, V114, P181, DOI 10.1016/S0092-8674(03)00521-X
   Mormann M, 2008, MOL IMMUNOL, V45, P3330, DOI 10.1016/j.molimm.2008.04.022
   Nagata N, 2003, BONE, V33, P721, DOI 10.1016/S8756-3282(03)00213-8
   Niedbala W, 2007, EUR J IMMUNOL, V37, P3021, DOI 10.1002/eji.2007378101
   Pohlers D, 2002, ARTHRITIS RES, V4, P184, DOI 10.1186/ar404
   Redlich K, 2002, J CLIN INVEST, V110, P1419, DOI 10.1172/JC1200215582
   RUDDLE NH, 1968, J EXP MED, V128, P1267, DOI 10.1084/jem.128.6.1267
   SCHREIBER E, 1989, NUCLEIC ACIDS RES, V17, P6419, DOI 10.1093/nar/17.15.6419
   Scott DL, 2000, RHEUMATOLOGY, V39, P122, DOI 10.1093/rheumatology/39.2.122
   Sha XJ, 2015, J BIOL CHEM, V290, P19307, DOI 10.1074/jbc.M115.663286
   Shen P, 2014, NATURE, V507, P366, DOI 10.1038/nature12979
   Suzuki A, 1999, CELL DEATH DIFFER, V6, P638, DOI 10.1038/sj.cdd.4400532
   Tanaka S, 2009, J CLIN INVEST, V119, P2879, DOI 10.1172/JCI40629
   Ting AT, 2016, TRENDS IMMUNOL, V37, P535, DOI 10.1016/j.it.2016.06.002
   Wang YJ, 2000, MOL CELL BIOL, V20, P4505, DOI 10.1128/MCB.20.13.4505-4512.2000
   Wei XD, 2017, CELL REP, V21, P1853, DOI 10.1016/j.celrep.2017.10.090
   Youn J, 2002, IMMUNOL LETT, V83, P85, DOI 10.1016/S0165-2478(02)00079-2
NR 52
TC 1
Z9 1
U1 1
U2 2
PU FRONTIERS MEDIA SA
PI LAUSANNE
PA AVENUE DU TRIBUNAL FEDERAL 34, LAUSANNE, CH-1015, SWITZERLAND
SN 1664-3224
J9 FRONT IMMUNOL
JI Front. Immunol.
PD JUL 16
PY 2018
VL 9
AR 1417
DI 10.3389/fimmu.2018.01417
PG 18
WC Immunology
SC Immunology
GA GN1DV
UT WOS:000438726400001
PM 30061878
OA DOAJ Gold
DA 2019-02-27
ER

PT J
AU Sokolov, AV
   Shmidt, AA
   Lomakin, YA
AF Sokolov, A. V.
   Shmidt, A. A.
   Lomakin, Y. A.
TI B Cell Regulation in Autoimmune Diseases
SO ACTA NATURAE
LA English
DT Review
DE Multiple sclerosis; systemic lupus erythematosus; rheumatoid arthritis;
   experimental autoimmune encephalomyelitis; Breg; regulatory B cells;
   IL-10; IL-35; CD19+CD24(hi)CD38(hi)
ID MYELIN BASIC-PROTEIN; COLLAGEN-INDUCED ARTHRITIS; T-CELLS; B10 CELLS;
   RHEUMATOID-ARTHRITIS; CD8(+) T; SUPPRESSIVE ROLE; RECEPTOR 9; LUPUS;
   IL-10
AB Antibody-independent B cell effector functions play an important role in the development and suppression of the immune response. An extensive body of data on cytokine regulation of the immune response by B lymphocytes has been accumulated over the past fifteen years. In this review, we focused on the mechanisms of inflammatory response suppression by subpopulations of regulatory B cells in health and autoimmune pathologies.
C1 [Sokolov, A. V.; Shmidt, A. A.; Lomakin, Y. A.] RAS, Shemyakin Ovchinnikov Inst Bioorgan Chem, Miklukho Maklaya Str 16-10, Moscow 117997, Russia.
   [Lomakin, Y. A.] Kazan Fed Univ, Inst Fundamental Med & Biol, Kremlevskay Str 18, Kazan 420008, Russia.
RP Lomakin, YA (reprint author), RAS, Shemyakin Ovchinnikov Inst Bioorgan Chem, Miklukho Maklaya Str 16-10, Moscow 117997, Russia.; Lomakin, YA (reprint author), Kazan Fed Univ, Inst Fundamental Med & Biol, Kremlevskay Str 18, Kazan 420008, Russia.
EM yasha.l@bk.ru
FU Russian Science Foundation [17-74-30019]
FX This work was supported by the grant of the Russian Science Foundation
   No. 17-74-30019 "Structural and kinetic features of antigen,
   presentation, as a key to understanding the mechanisms of induction of
   autoimmune pathologies and lymphomagenesis".
CR Arbuckle MR, 2003, NEW ENGL J MED, V349, P1526, DOI 10.1056/NEJMoa021933
   Audo R, 2014, ARTHRITIS RHEUMATOL, V66, pS168, DOI 10.1002/art.38666
   Bao Y, 2014, J AUTOIMMUN, V55, P10, DOI 10.1016/j.jaut.2014.04.001
   Belogurov AA, 2008, J IMMUNOL, V180, P1258, DOI 10.4049/jimmunol.180.2.1258
   Blair PA, 2010, IMMUNITY, V32, P129, DOI 10.1016/j.immuni.2009.11.009
   Blair PA, 2009, J IMMUNOL, V182, P3492, DOI 10.4049/jimmunol.0803052
   Blauth K, 2015, FRONT IMMUNOL, V6, DOI 10.3389/fimmu.2015.00565
   Bosma A, 2012, IMMUNITY, V36, P477, DOI 10.1016/j.immuni.2012.02.008
   Buenafe AC, 2007, J NEUROIMMUNOL, V182, P32, DOI 10.1016/j.jneuroim.2006.09.004
   Burmester GR, 2014, NAT REV RHEUMATOL, V10, P77, DOI 10.1038/nrrheum.2013.168
   Carter NA, 2011, J IMMUNOL, V186, P5569, DOI 10.4049/jimmunol.1100284
   Couper KN, 2008, J IMMUNOL, V180, P5771, DOI 10.4049/jimmunol.180.9.5771
   Cui DH, 2015, CLIN EXP MED, V15, P285, DOI 10.1007/s10238-014-0310-9
   D'Cruz DP, 2007, LANCET, V369, P587, DOI 10.1016/S0140-6736(07)60279-7
   Ding Q, 2011, J CLIN INVEST, V121, P3645, DOI 10.1172/JCI46274
   Duddy M, 2007, J IMMUNOL, V178, P6092, DOI 10.4049/jimmunol.178.10.6092
   Evans JG, 2007, J IMMUNOL, V178, P7868, DOI 10.4049/jimmunol.178.12.7868
   Filkova M, 2015, CYTOKINE, V73, P36, DOI 10.1016/j.cyto.2015.01.019
   Fillatreau S, 2002, NAT IMMUNOL, V3, P944, DOI 10.1038/ni833
   Flores-Borja F, 2013, SCI TRANSL MED, V5, DOI 10.1126/scitranslmed.3005407
   Gabibov AG, 2011, FASEB J, V25, P4211, DOI 10.1096/fj.11-190769
   Gonzalo-Gil E, 2013, CLIN EXP IMMUNOL, V174, P245, DOI 10.1111/cei.12179
   Greenhill CJ, 2014, ARTHRITIS RES THER, V16, DOI 10.1186/s13075-014-0419-y
   Guan HG, 2016, SCI REP-UK, V6, DOI 10.1038/srep35651
   Guo YY, 2015, J THORAC DIS, V7, P471, DOI 10.3978/j.issn.2072-1439.2015.02.11
   Heo YJ, 2010, IMMUNOL LETT, V127, P150, DOI 10.1016/j.imlet.2009.10.006
   Hirotani M, 2010, J NEUROIMMUNOL, V221, P95, DOI 10.1016/j.jneuroim.2010.02.012
   Hua J, 2006, ARTHRITIS RHEUM-US, V54, P1906, DOI 10.1002/art.21890
   Huang XL, 2008, TRANSPLANTATION, V85, P675, DOI [10.1097/TP.0b0136181663422, 10.1097/TP.0b013e3181663422]
   Huarte E, 2016, J IMMUNOL, V196, P5036, DOI 10.4049/jimmunol.1501973
   Iwata Y, 2011, BLOOD, V117, P530, DOI 10.1182/blood-2010-07-294249
   KATZ SI, 1974, NATURE, V251, P550, DOI 10.1038/251550a0
   Kessel A, 2012, AUTOIMMUN REV, V11, P670, DOI 10.1016/j.autrev.2011.11.018
   Khan AR, 2015, NAT COMMUN, V6, DOI 10.1038/ncomms6997
   Kim J, 2014, YONSEI MED J, V55, P1354, DOI 10.3349/ymj.2014.55.5.1354
   Lampropoulou V, 2008, J IMMUNOL, V180, P4763, DOI 10.4049/jimmunol.180.7.4763
   Lee KM, 2014, EUR J IMMUNOL, V44, P1728, DOI 10.1002/eji.201344062
   Li XY, 2012, PLOS ONE, V7, DOI 10.1371/journal.pone.0033628
   Lomakin Y, 2017, FRONT IMMUNOL, V8, DOI [10.3389/fimmu.2017.00777, 10.3389/flmmu.2017.00777]
   Lu L, 2017, NAT REV IMMUNOL, V17, P703, DOI 10.1038/nri.2017.75
   Mangan NE, 2006, J IMMUNOL, V176, P138, DOI 10.4049/jimmunol.176.1.138
   Mann MK, 2007, J IMMUNOL, V178, P3447, DOI 10.4049/jimmunol.178.6.3447
   Maseda D, 2012, J IMMUNOL, V188, P1036, DOI 10.4049/jimmunol.1102500
   Matsumoto M, 2014, IMMUNITY, V41, P1040, DOI 10.1016/j.immuni.2014.10.016
   Matsumoto M, 2011, IMMUNITY, V34, P703, DOI 10.1016/j.immuni.2011.03.016
   Matsushita T, 2010, J IMMUNOL, V185, P2240, DOI 10.4049/jimmunol.1001307
   Mauri C, 2003, J EXP MED, V197, P489, DOI 10.1084/jem.20021293
   McClain MT, 2004, ARTHRITIS RHEUM-US, V50, P1226, DOI 10.1002/art.20120
   Miles K, 2012, P NATL ACAD SCI USA, V109, P887, DOI 10.1073/pnas.1109173109
   Mizoguchi A, 1997, J EXP MED, V186, P1749, DOI 10.1084/jem.186.10.1749
   Mizoguchi A, 2002, IMMUNITY, V16, P219, DOI 10.1016/S1074-7613(02)00274-1
   Munoz LE, 2005, RHEUMATOLOGY, V44, P1101, DOI 10.1093/rheumatology/keh693
   Nakano S, 2015, RHEUMATOLOGY, V54, P1498, DOI 10.1093/rheumatology/keu528
   Nouel A, 2015, J AUTOIMMUN, V59, P53, DOI 10.1016/j.jaut.2015.02.004
   Parekh VV, 2003, J IMMUNOL, V170, P5897, DOI 10.4049/jimmunol.170.12.5897
   Piancone F, 2016, SCI REP-UK, V6, DOI 10.1038/srep29699
   Ponomarenko NA, 2006, P NATL ACAD SCI USA, V103, P281, DOI 10.1073/pnas.0509849103
   Rafei M, 2009, NAT MED, V15, P1038, DOI 10.1038/nm.2003
   Ray A, 2012, J IMMUNOL, V188, P3188, DOI 10.4049/jimmunol.1103354
   Reyes JL, 2015, J IMMUNOL, V194, P364, DOI 10.4049/jimmunol.1400738
   Rincon-Arevalo H, 2016, INT REV IMMUNOL, V35, P156, DOI 10.3109/08830185.2015.1015719
   Rosser EC, 2015, IMMUNITY, V42, P607, DOI 10.1016/j.immuni.2015.04.005
   Rosser EC, 2014, NAT MED, V20, P1334, DOI 10.1038/nm.3680
   Senolt L, 2015, PLOS ONE, V10, DOI 10.1371/journal.pone.0132674
   Shen P, 2014, NATURE, V507, P366, DOI 10.1038/nature12979
   Shimomura Y, 2008, INT IMMUNOL, V20, P729, DOI 10.1093/intimm/dxn031
   Siewe B, 2014, PLOS ONE, V9, DOI 10.1371/journal.pone.0092934
   Siewe B, 2013, J LEUKOCYTE BIOL, V93, P811, DOI 10.1189/jlb.0912436
   Tian J, 2001, J IMMUNOL, V167, P1081, DOI 10.4049/jimmunol.167.2.1081
   Vadasz Z, 2015, J IMMUNOL RES, DOI 10.1155/2015/254245
   van de Veen W, 2013, J ALLERGY CLIN IMMUN, V131, P1204, DOI 10.1016/j.jaci.2013.01.014
   Verheul MK, 2015, CLIN IMMUNOL, V161, P2, DOI 10.1016/j.clim.2015.04.005
   Verhoef CM, 2001, J RHEUMATOL, V28, P1960
   von Budingen HC, 2015, EUR NEUROL, V73, P238, DOI 10.1159/000377675
   Wang B, 2014, PLOS ONE, V9, DOI 10.1371/journal.pone.0087787
   Wang RX, 2014, NAT MED, V20, P633, DOI 10.1038/nm.3554
   Watanabe R, 2010, J IMMUNOL, V184, P4801, DOI 10.4049/jimmunol.0902385
   Wei B, 2005, P NATL ACAD SCI USA, V102, P2010, DOI 10.1073/pnas.0409449102
   Wei B, 2008, CLIN IMMUNOL, V127, P303, DOI 10.1016/j.clim.2008.01.001
   Wekerle H, 2003, NEW ENGL J MED, V349, P185, DOI 10.1056/NEJMcibr035136
   Wolf SD, 1996, J EXP MED, V184, P2271, DOI 10.1084/jem.184.6.2271
   Wu HJ, 2010, IMMUNITY, V32, P815, DOI 10.1016/j.immuni.2010.06.001
   Wu SQ, 2016, INT IMMUNOPHARMACOL, V34, P71, DOI 10.1016/j.intimp.2016.02.018
   Xiao X, 2016, CANCER DISCOV, V6, P546, DOI 10.1158/2159-8290.CD-15-1408
   Xu X, 2015, J BONE MINER RES, V30, P2033, DOI 10.1002/jbmr.2550
   Yanaba K, 2008, IMMUNITY, V28, P639, DOI 10.1016/j.immuni.2008.03.017
   Yanaba K, 2009, J IMMUNOL, V182, P7459, DOI 10.4049/jimmunol.0900270
   Yang M, 2012, AM J PATHOL, V180, P2375, DOI 10.1016/j.ajpath.2012.03.010
   Ye L, 2014, ARTHRITIS RES THER, V16, DOI 10.1186/ar4544
   Yoshizaki A, 2012, NATURE, V491, P264, DOI 10.1038/nature11501
   Zheng ZH, 2015, MOL MED REP, V12, P4584, DOI 10.3892/mmr.2015.3927
NR 91
TC 0
Z9 0
U1 1
U2 1
PU RUSSIAN FEDERATION AGENCY SCIENCE & INNOVATION
PI MOSCOW
PA NAUCHNY PARK MGU, VLAD 1, STROENIYE 75G, LENINSKIYE GORY, MOSCOW,
   119991, RUSSIA
SN 2075-8251
J9 ACTA NATURAE
JI Acta Naturae
PD JUL-SEP
PY 2018
VL 10
IS 3
BP 11
EP 22
DI 10.32607/20758251-2018-10-3-11-22
PG 12
WC Biochemistry & Molecular Biology; Cell Biology
SC Biochemistry & Molecular Biology; Cell Biology
GA HI0NT
UT WOS:000456139100002
PM 30397522
DA 2019-02-27
ER

PT J
AU Yan, YJ
   Zhao, N
   He, XH
   Guo, H
   Zhang, ZX
   Liu, T
AF Yan, Yongjia
   Zhao, Na
   He, Xianghui
   Guo, Hao
   Zhang, Zhixiang
   Liu, Tong
TI Mesenchymal stem cell expression of interleukin-35 protects against
   ulcerative colitis by suppressing mucosal immune responses
SO CYTOTHERAPY
LA English
DT Article
DE interleukin-35; lentivirus; mesenchymal stem cell; regulatory T cells;
   ulcerative colitis
ID INFLAMMATORY-BOWEL-DISEASE; COLLAGEN-INDUCED ARTHRITIS; T-CELLS;
   CLINICAL-TRIAL; STROMAL CELLS; THERAPY; METAANALYSIS; IL-35; INDUCTION;
   CYTOKINE
AB Background. Interleukin-35 (IL-35) has recently been identified as an immunosuppressive cytokine that has been used as a potential therapy for chronic inflammatory and autoimmune diseases. However, there remains a paucity of data regarding its potential benefits after integration into mesenchymal stem cells (MSCs). Methods. We used a dextran sulfate sodium (DSS)-induced colitis mice model and treated them with IL-35-MSCs, MSCs or saline. The body weight was recorded daily and inflammatory processes were determined. Cytokine secretion by lamina propria lymphocytes (LPLs) and percentage of regulatory T cells (Tregs) were also measured. Results. The data showed that mice in the two treated groups recovered their body weight more rapidly than mice treated with saline in the later stage of colitis. The colon lengths of IL-35-MSC-treated mice were markedly longer than those in the other two groups and the inflammation reduced significantly. Furthermore, the percentage of Foxp3 + Tregs increased significantly and the level of proinflammatory cytokines produced by LPLs decreased significantly in the IL-35-MSC-treated group. Discussion. The results demonstrate that IL-35-MSCs could ameliorate ulcerative colitis by down-regulating the expression of pro-inflammatory cytokines.
C1 [Yan, Yongjia; Zhao, Na; He, Xianghui; Guo, Hao; Zhang, Zhixiang; Liu, Tong] Tianjin Med Univ Gen Hosp, Dept Gen Surg, Tianjin 300052, Peoples R China.
RP Liu, T (reprint author), Tianjin Med Univ Gen Hosp, Dept Gen Surg, Tianjin 300052, Peoples R China.
EM doctorliutong@gmail.com
FU National Natural Science Foundation of China for Young Scholars
   [31400764]; Tianjin City High School Science & Technology Fund Planning
   Project [20130113]
FX This work was supported by the National Natural Science Foundation of
   China for Young Scholars (grant number 31400764) and the Tianjin City
   High School Science & Technology Fund Planning Project (grant number
   20130113).
CR Aldini R, 2014, PLOS ONE, V9, DOI 10.1371/journal.pone.0108112
   BREESE EJ, 1994, GASTROENTEROLOGY, V106, P1455, DOI 10.1016/0016-5085(94)90398-0
   Choi JJ, 2008, CLIN EXP IMMUNOL, V153, P269, DOI 10.1111/j.1365-2249.2008.03683.x
   Collison LW, 2007, NATURE, V450, P566, DOI 10.1038/nature06306
   Collison LW, 2010, NAT IMMUNOL, V11, P1093, DOI 10.1038/ni.1952
   Danese S, 2011, NEW ENGL J MED, V365, P1713, DOI 10.1056/NEJMra1102942
   Dave M, 2015, INFLAMM BOWEL DIS, V21, P2696, DOI 10.1097/MIB.0000000000000543
   Ding Lian-Fu, 2014, Zhongguo Dang Dai Er Ke Za Zhi, V16, P1206
   Filkova M, 2015, CYTOKINE, V73, P36, DOI 10.1016/j.cyto.2015.01.019
   Fonseca-Camarillo G, 2015, CYTOKINE, V75, P389, DOI 10.1016/j.cyto.2015.04.009
   Forbes GM, 2014, CLIN GASTROENTEROL H, V12, P64, DOI 10.1016/j.cgh.2013.06.021
   Ford AC, 2011, AM J GASTROENTEROL, V106, P590, DOI 10.1038/ajg.2011.70
   Galipeau J, 2013, CYTOTHERAPY, V15, P2, DOI 10.1016/j.jcyt.2012.10.002
   Garcia-Olmo D, 2009, DIS COLON RECTUM, V52, P79, DOI 10.1007/DCR.0b013e3181973487
   Gonzalez-Rey E, 2009, GUT, V58, P929, DOI 10.1136/gut.2008.168534
   Guo H, 2013, TRANSPL IMMUNOL, V29, P99, DOI 10.1016/j.trim.2013.10.001
   Hadis U, 2011, IMMUNITY, V34, P237, DOI 10.1016/j.immuni.2011.01.016
   Herreros MD, 2012, DIS COLON RECTUM, V55, P762, DOI 10.1097/DCR.0b013e318255364a
   Hirata Y, 2016, PHARMACOL RES, V113, P574, DOI 10.1016/j.phrs.2016.09.044
   Ishimaru N, 2008, J IMMUNOL, V180, P6997, DOI 10.4049/jimmunol.180.10.6997
   Karp JM, 2009, CELL STEM CELL, V4, P206, DOI 10.1016/j.stem.2009.02.001
   Khan KJ, 2011, AM J GASTROENTEROL, V106, P630, DOI 10.1038/ajg.2011.64
   Klebe S, 2005, J IMMUNOL, V175, P2219, DOI 10.4049/jimmunol.175.4.2219
   Koseoglu S, 2015, J PERIODONTOL, V86, P964, DOI 10.1902/jop.2015.140666
   Li MO, 2008, IMMUNITY, V28, P468, DOI 10.1016/j.immuni.2008.03.003
   Li YJ, 2013, PLOS ONE, V8, DOI 10.1371/journal.pone.0070390
   Manning E, 2010, HUM GENE THER, V21, P713, DOI 10.1089/hum.2009.147
   McLean MH, 2014, INFLAMM BOWEL DIS, V20, P389, DOI 10.1097/01.MIB.0000437616.37000.41
   Niedbala W, 2007, EUR J IMMUNOL, V37, P3021, DOI 10.1002/eji.2007378101
   Park H, 2005, NAT IMMUNOL, V6, P1133, DOI 10.1038/ni1261
   Reinisch W, 2011, GUT, V60, P780, DOI 10.1136/gut.2010.221127
   Sato T, 2005, BIOCHEM BIOPH RES CO, V338, P1152, DOI 10.1016/j.bbrc.2005.10.052
   SCHROEDER KW, 1987, NEW ENGL J MED, V317, P1625, DOI 10.1056/NEJM198712243172603
   Sutton C, 2006, J EXP MED, V203, P1685, DOI 10.1084/jem.20060285
   van Deen WK, 2013, CURR OPIN GASTROEN, V29, P384, DOI 10.1097/MOG.0b013e328361f763
   Verma R, 2013, EUR CYTOKINE NETW, V24, P130, DOI 10.1684/ecn.2013.0343
   Wenxing Li Y. L., 2014, INT J ANTENN PROPAG, V2014, P1, DOI DOI 10.1016/J.BI0RTECH.2014.01.054
   Xavier RJ, 2007, NATURE, V448, P427, DOI 10.1038/nature06005
   Yabana T, 2009, J PATHOL, V218, P350, DOI 10.1002/path.2535
   Zhang YL, 2015, INT J CLIN EXP MED, V8, P7430
NR 40
TC 1
Z9 1
U1 2
U2 2
PU ELSEVIER SCI LTD
PI OXFORD
PA THE BOULEVARD, LANGFORD LANE, KIDLINGTON, OXFORD OX5 1GB, OXON, ENGLAND
SN 1465-3249
EI 1477-2566
J9 CYTOTHERAPY
JI Cytotherapy
PD JUL
PY 2018
VL 20
IS 7
BP 911
EP 918
DI 10.1016/j.jcyt.2018.05.004
PG 8
WC Cell & Tissue Engineering; Biotechnology & Applied Microbiology; Cell
   Biology; Hematology; Medicine, Research & Experimental
SC Cell Biology; Biotechnology & Applied Microbiology; Hematology; Research
   & Experimental Medicine
GA GS1IZ
UT WOS:000443276900002
PM 29907361
DA 2019-02-27
ER

PT J
AU Li, TD
   Gu, ML
   Liu, P
   Liu, Y
   Guo, J
   Zhang, WW
   Qian, C
   Deng, AM
AF Li, Tengda
   Gu, Mingli
   Liu, Peng
   Liu, Yun
   Guo, Jie
   Zhang, Weiwei
   Qian, Cheng
   Deng, Anmei
TI Clinical significance of weak interleukin-35 expression in patients with
   psoriasis
SO MICROBIOLOGY AND IMMUNOLOGY
LA English
DT Article
DE interleukin-23; interleukin-35; psoriasis; tumor growth factor-beta
ID REGULATORY T-CELLS; COLLAGEN-INDUCED ARTHRITIS; RHEUMATOID-ARTHRITIS;
   INTERFERON-GAMMA; TH17 CELLS; IL-35; CYTOKINE; DIFFERENTIATION; IL-22;
   MICE
AB CD4+T cells and their related cytokines play an important role in the pathogenesis of psoriasis, a chronic, recurrent, inflammatory skin disease. The role of IL-35, an immunosuppressive cytokine involved in many autoimmune diseases, in the pathogenesis of psoriasis is unclear. In this study IL-35 expression and its clinical significance in patients with psoriasis were evaluated. Protein and mRNA levels of specified markers were measured by ELISA and qRT-PCR, respectively. It was found that plasma IL-35 concentrations were lower in patients with psoriasis than in healthy individuals (Z=-6.525, P<0.0001). mRNA titers of Ebi3 and p35 were lower in peripheral blood mononuclear cells from patients with psoriasis than in those from healthy individuals (Z=-5.078, P<0.0001; Z=-2.609, P=0.009, respectively). The areas under the receiver-operating characteristic (ROC) curves for IL-35, Ebi3 and p35 in patients with psoriasis versus controls were 0.86, 0.78 and 0.64, respectively. Pearson correlation analysis showed that, in patients with psoriasis, plasma IL-35 expression correlated negatively with concentrations of INF-, tumor necrosis factor-alpha, IL-23, -17, and -22, and the Psoriasis Activity and Severity Index and positively with concentrations of transforming growth factor beta and IL-10 . In summary, IL-35 may mediate pathogenesis of psoriasis by influencing expression of Th1/Th17/T-reg-related cytokines and may therefore be a putative target for monitoring or treating psoriasis.
C1 [Li, Tengda; Liu, Peng; Deng, Anmei] Second Mil Med Univ, Changhai Hosp, Ctr Clin Expt, 168 Changhai Rd, Shanghai 200433, Peoples R China.
   [Gu, Mingli; Liu, Yun; Guo, Jie; Zhang, Weiwei] Second Mil Med Univ, Changhai Hosp, Dept Lab Diag, 168 Changhai Rd, Shanghai 200433, Peoples R China.
   [Qian, Cheng] Peoples Liberat Army, Hosp 100, 50 Canglang St, Suzhou 215007, Peoples R China.
RP Li, TD; Deng, AM (reprint author), Second Mil Med Univ, Changhai Hosp, Ctr Clin Expt, 168 Changhai Rd, Shanghai 200433, Peoples R China.
EM tengdali@smmu.edu.cn; amdeng70@163.com
FU National 973 Foundation [2013CB531606]; National Science Foundation of
   China [81671556, 81601406, 81501397, 31500721, 81501398, 81471605,
   81401358, 81302579, 81273282, 81202353, 81701608]; Shanghai Shenkang
   [SHDC22014014]; Shanghai Educational Science [D14017]; Army Scientific
   Research [BWS14J023, 15ZD009, 15XD007]; MJD Founding [MJR20150019]
FX This research was supported by grants from the National 973 Foundation
   (2013CB531606), National Science Foundation of China (81671556,
   81601406, 81501397, 31500721, 81501398, 81471605, 81401358, 81302579,
   81273282, 81202353, 81701608), Shanghai Shenkang (SHDC22014014),
   Shanghai Educational Science (D14017), Army Scientific Research
   (BWS14J023, 15ZD009,15XD007) and MJD Founding(MJR20150019).
CR Abdallah MA, 2009, CUTIS, V84, P163
   Austin LM, 1999, J INVEST DERMATOL, V113, P752, DOI 10.1046/j.1523-1747.1999.00749.x
   Chizzolini C, 2008, BLOOD, V112, P3696, DOI 10.1182/blood-2008-05-155408
   Choi JJ, 2015, CLIN REV ALLERG IMMU, V49, P327, DOI 10.1007/s12016-015-8468-9
   Clavel G, 2013, JOINT BONE SPINE, V80, P449, DOI 10.1016/j.jbspin.2013.04.014
   Collison LW, 2007, NATURE, V450, P566, DOI 10.1038/nature06306
   Deng YX, 2016, CLIN REV ALLERG IMMU, V50, P377, DOI 10.1007/s12016-016-8535-x
   Filkova M, 2015, CYTOKINE, V73, P36, DOI 10.1016/j.cyto.2015.01.019
   Fujishima S, 2010, ARCH DERMATOL RES, V302, P499, DOI 10.1007/s00403-010-1033-8
   Cardoso PRG, 2016, EUR CYTOKINE NETW, V27, P1, DOI 10.1684/ecn.2016.0371
   Harden JL, 2015, J AUTOIMMUN, V64, P66, DOI 10.1016/j.jaut.2015.07.008
   Johansen C, 2009, BRIT J DERMATOL, V160, P319, DOI 10.1111/j.1365-2133.2008.08902.x
   Kleinewietfeld M, 2013, SEMIN IMMUNOL, V25, P305, DOI 10.1016/j.smim.2013.10.009
   Kochetkova I, 2010, J IMMUNOL, V184, P7144, DOI 10.4049/jimmunol.0902739
   Kuo J, 2011, CLIN VACCINE IMMUNOL, V18, P1125, DOI 10.1128/CVI.00052-11
   Lai YP, 2012, IMMUNITY, V37, P74, DOI 10.1016/j.immuni.2012.04.010
   Li Y, 2016, OSTEOPOROSIS INT, V27, P1537, DOI 10.1007/s00198-015-3410-9
   Li Y, 2014, MEDIAT INFLAMM, V2014, DOI DOI 10.1155/2014/136329
   Madonna S, 2010, J IMMUNOL, V185, P2467, DOI 10.4049/jimmunol.1001426
   Mashiko S, 2015, J ALLERGY CLIN IMMUN, V136, P351, DOI 10.1016/j.jaci.2015.01.033
   Niedbala W, 2007, EUR J IMMUNOL, V37, P3021, DOI 10.1002/eji.2007378101
   Rothstein DM, 2015, CURR OPIN ORGAN TRAN, V20, P376, DOI 10.1097/MOT.0000000000000212
   Rutz S, 2013, IMMUNOL REV, V252, P116, DOI 10.1111/imr.12027
   SCHLAAK JF, 1994, J INVEST DERMATOL, V102, P145, DOI 10.1111/1523-1747.ep12371752
   Tavakolpour S, 2017, INT IMMUNOPHARMACOL, V42, P11, DOI 10.1016/j.intimp.2016.11.005
   Thiolat A, 2014, CYTOKINE, V69, P87, DOI 10.1016/j.cyto.2014.05.015
   Tomcik M, 2015, RHEUMATOLOGY, V54, P2273, DOI 10.1093/rheumatology/kev260
   Whitehead GS, 2012, J ALLERGY CLIN IMMUN, V129, P207, DOI 10.1016/j.jaci.2011.08.009
   Wolk K, 2006, EUR J IMMUNOL, V36, P1309, DOI 10.1002/eji.200535503
   Yang YH, 2014, HUM IMMUNOL, V75, P909, DOI 10.1016/j.humimm.2014.06.019
   Zaba LC, 2007, J EXP MED, V204, P3183, DOI 10.1084/jem.20071094
   Zhang JF, 2016, J IMMUNOL, V197, P2131, DOI 10.4049/jimmunol.1600446
   Zhang L, 2010, CLIN IMMUNOL, V135, P108, DOI 10.1016/j.clim.2009.11.008
   Zhang LB, 2016, 2016 3RD INTERNATIONAL CONFERENCE ON INFORMATION SCIENCE AND CONTROL ENGINEERING (ICISCE), P83, DOI 10.1109/ICISCE.2016.28
NR 34
TC 0
Z9 0
U1 3
U2 3
PU WILEY
PI HOBOKEN
PA 111 RIVER ST, HOBOKEN 07030-5774, NJ USA
SN 0385-5600
EI 1348-0421
J9 MICROBIOL IMMUNOL
JI Microbiol. Immunol.
PD JUL
PY 2018
VL 62
IS 7
BP 454
EP 461
DI 10.1111/1348-0421.12605
PG 8
WC Immunology; Microbiology
SC Immunology; Microbiology
GA GN1ES
UT WOS:000438729200004
PM 29802736
DA 2019-02-27
ER

PT J
AU Su, LC
   Liu, XY
   Huang, AF
   Xu, WD
AF Su, Lin-Chong
   Liu, Xiao-Yan
   Huang, An-Fang
   Xu, Wang-Dong
TI Emerging role of IL-35 in inflammatory autoimmune diseases
SO AUTOIMMUNITY REVIEWS
LA English
DT Review
DE IL-35; Autoimmunity; Immune cell
ID SYSTEMIC-LUPUS-ERYTHEMATOSUS; COLLAGEN-INDUCED ARTHRITIS; REGULATORY
   T-CELLS; FIBROBLAST-LIKE SYNOVIOCYTES; RHEUMATOID-ARTHRITIS; INTERLEUKIN
   35; SERUM-LEVELS; HETERODIMERIC CYTOKINE; INHIBITS ANGIOGENESIS;
   GROWTH-FACTOR
AB Interleukin 35 (IL-35) is the recently identified member of the IL-12 family of cytokines and provides the possibility to be a target for new therapies for autoimmune, inflammatory diseases. It is composed of an a chain (p35) and a beta chain (EBI3). IL-35 mediates signaling by binding to its receptors, activates subsequent signaling pathways, and therefore, regulates the differentiation, function of T, B cells, macrophages, dendritic cells. Recent findings have shown abnormal expression of IL-35 in inflammatory autoimmune diseases, such as systemic lupus erythematosus, rheumatoid arthritis, inflammatory bowel disease, multiple sclerosis, type 1 diabetes, psoriasis, multiple sclerosis, autoimmune hepatitis, experimental autoimmune uveitis. In addition, functional analysis suggested that IL-35 is critical in the onset and development of these diseases. Therefore, the present study will systematically review what had been occurred regarding IL-35 in inflammatory autoimmune disease. The information collected will help to understand the biologic role of IL-35 in immune cells, and give information about the therapeutic potential of IL-35 in these diseases. (C) 2018 Elsevier B.V. All rights reserved.
C1 [Su, Lin-Chong] Hubei Inst Nationalities, Affiliated Minda Hosp, Hubei Prov Key Lab Occurrence & Intervent Rheumat, 2 Wufengshan Rd, Enshi 445000, Hubei, Peoples R China.
   [Su, Lin-Chong] Hubei Inst Nationalities, Affiliated Minda Hosp, Dept Rheumatol & Immunol, 2 Wufengshan Rd, Enshi 445000, Hubei, Peoples R China.
   [Liu, Xiao-Yan; Xu, Wang-Dong] Southwest Med Univ, Sch Publ Hlth, Dept Evidence Based Med, 1 Xianglin Rd, Luzhou 646000, Sichuan, Peoples R China.
   [Huang, An-Fang] Southwest Med Univ, Affiliated Hosp, Dept Rheumatol & Immunol, 25 Taiping Rd, Luzhou 646000, Sichuan, Peoples R China.
RP Xu, WD (reprint author), Southwest Med Univ, Sch Publ Hlth, Dept Evidence Based Med, 1 Xianglin Rd, Luzhou 646000, Sichuan, Peoples R China.; Huang, AF (reprint author), Southwest Med Univ, Affiliated Hosp, Dept Rheumatol & Immunol, 25 Taiping Rd, Luzhou 646000, Sichuan, Peoples R China.
EM loutch211@163.com; loutch123@163.com
FU National Natural Science Foundation of China [81701606]; Sichuan
   provincial health and Family Planning Commission [1611284]; Hubei
   Provincial Key Laboratory of Occurrence and Intervention of Rheumatic
   diseases [OIR17002A]
FX This work was supported by grants from the National Natural Science
   Foundation of China (81701606), Sichuan provincial health and Family
   Planning Commission (1611284), and Hubei Provincial Key Laboratory of
   Occurrence and Intervention of Rheumatic diseases (OIR17002A).
CR Bettini M, 2012, DIABETES, V61, P1519, DOI 10.2337/db11-0784
   Cai Z, 2015, LUPUS, V24, P1257, DOI 10.1177/0961203315585815
   Cai Z, 2015, CLIN EXP IMMUNOL, V181, P253, DOI 10.1111/cei.12639
   Cho KA, 2017, CELL MOL IMMUNOL, V14, P895, DOI 10.1038/cmi.2016.59
   Collison LW, 2008, IMMUNOL REV, V226, P248, DOI 10.1111/j.1600-065X.2008.00704.x
   Collison LW, 2007, NATURE, V450, P566, DOI 10.1038/nature06306
   Collison LW, 2012, NAT IMMUNOL, V13, P290, DOI 10.1038/ni.2227
   Collison LW, 2010, NAT IMMUNOL, V11, P1093, DOI 10.1038/ni.1952
   Dantas AT, 2015, CLIN RHEUMATOL, V34, P1621, DOI 10.1007/s10067-015-3006-y
   Devergne O, 1996, J VIROL, V70, P1143
   Devergne O, 1997, P NATL ACAD SCI USA, V94, P12041, DOI 10.1073/pnas.94.22.12041
   Espes D, 2017, DIABETES CARE, V40, P1090, DOI 10.2337/dc16-2121
   Filkova M, 2015, CYTOKINE, V73, P36, DOI 10.1016/j.cyto.2015.01.019
   Fogel O, 2018, J ALLERGY CLIN IMMUN, V142, P258, DOI 10.1016/j.jaci.2017.07.041
   Fujiu K, 2011, J CLIN INVEST, V121, P3425, DOI 10.1172/JCI57582
   Goriely S, 2006, BLOOD, V107, P1078, DOI 10.1182/blood-2005-06-2416
   Gravina G, 2017, AUTOIMMUN REV, V16, P845, DOI 10.1016/j.autrev.2017.05.016
   Gu XB, 2015, TUMOR BIOL, V36, P2651, DOI 10.1007/s13277-014-2887-8
   Guan SY, 2017, INFLAMMATION, V40, P303, DOI 10.1007/s10753-016-0453-9
   Guilloteau K, 2010, J IMMUNOL, V184, P5263, DOI 10.4049/jimmunol.0902464
   Guo H, 2017, SCAND J IMMUNOL, V86, P389, DOI 10.1111/sji.12613
   Haller S, 2017, FRONT IMMUNOL, V8, DOI 10.3389/fimmu.2017.00098
   Hou C, 2016, INT J MOL MED, V38, P713, DOI 10.3892/ijmm.2016.2688
   Houshmandi N, 2016, CYTOKINE, V81, P117, DOI 10.1016/j.cyto.2016.03.010
   Hu LK, 2017, INFLAMMATION, V40, P1393, DOI 10.1007/s10753-017-0582-9
   Jafarzadeh A, 2015, J MOL NEUROSCI, V55, P891, DOI 10.1007/s12031-014-0443-z
   Jiang SY, 2016, CELL PHYSIOL BIOCHEM, V40, P1105, DOI 10.1159/000453165
   Jin P, 2014, HUM IMMUNOL, V75, P29, DOI 10.1016/j.humimm.2013.09.018
   Kam NW, 2018, J RHEUMATOL, V45, P563, DOI 10.3899/jrheum.161363
   Kempe S, 2009, AM J PATHOL, V175, P440, DOI 10.2353/ajpath.2009.080752
   Kim WU, 2000, CLIN EXP IMMUNOL, V119, P175, DOI 10.1046/j.1365-2249.2000.01095.x
   Kochetkova I, 2010, J IMMUNOL, V184, P7144, DOI 10.4049/jimmunol.0902739
   Kuo J, 2011, CLIN VACCINE IMMUNOL, V18, P1125, DOI 10.1128/CVI.00052-11
   Leiter E H, 2001, Curr Protoc Immunol, VChapter 15, DOI 10.1002/0471142735.im1509s24
   Li Y, 2016, OSTEOPOROSIS INT, V27, P1537, DOI 10.1007/s00198-015-3410-9
   Li Y, 2014, MEDIAT INFLAMM, V2014, DOI DOI 10.1155/2014/136329
   Li Y, 2018, MOL MED REP, V17, P2973, DOI 10.3892/mmr.2017.8252
   Li YX, 2016, MOL BIOL REP, V43, P947, DOI 10.1007/s11033-016-4034-7
   Liao KL, 2014, PLOS ONE, V9, DOI 10.1371/journal.pone.0110126
   Lopalco G, 2017, FRONT IMMUNOL, V8, DOI 10.3389/fimmu.2017.00200
   Manzoor F, 2017, EUR J IMMUNOL, V47, P144, DOI 10.1002/eji.201646493
   Maruotti N, 2006, HISTOL HISTOPATHOL, V21, P557, DOI 10.14670/HH-21.557
   Melis L, 2010, ANN RHEUM DIS, V69, P618, DOI 10.1136/ard.2009.107649
   Murray PJ, 2011, NAT REV IMMUNOL, V11, P723, DOI 10.1038/nri3073
   Nakano S, 2015, RHEUMATOLOGY, V54, P1498, DOI 10.1093/rheumatology/keu528
   Niedbala W, 2007, EUR J IMMUNOL, V37, P3021, DOI 10.1002/eji.2007378101
   Ning XW, 2015, TOHOKU J EXP MED, V237, P77, DOI 10.1620/tjem.237.77
   Oppmann B, 2000, IMMUNITY, V13, P715, DOI 10.1016/S1074-7613(00)00070-4
   Ouyang H, 2014, AM J MED SCI, V348, P156, DOI 10.1097/MAJ.0000000000000215
   Pflanz S, 2002, IMMUNITY, V16, P779, DOI 10.1016/S1074-7613(02)00324-2
   Qiu F, 2013, LUPUS, V22, P1011, DOI 10.1177/0961203313498799
   SCHOENHAUT DS, 1992, J IMMUNOL, V148, P3433
   Senolt L, 2015, PLOS ONE, V10, DOI 10.1371/journal.pone.0132674
   Shen P, 2014, NATURE, V507, P366, DOI 10.1038/nature12979
   Singh K, 2015, SCI REP-UK, V5, DOI 10.1038/srep12633
   TIEGS G, 1992, J CLIN INVEST, V90, P196, DOI 10.1172/JCI115836
   Tomcik M, 2015, RHEUMATOLOGY, V54, P2273, DOI 10.1093/rheumatology/kev260
   Ugor E, 2018, IMMUNOBIOLOGY, V223, P422, DOI 10.1016/j.imbio.2017.10.010
   Vignali DAA, 2008, NAT REV IMMUNOL, V8, P523, DOI 10.1038/nri2343
   Wang RX, 2014, NAT MED, V20, P633, DOI 10.1038/nm.3554
   Wang SX, 2017, DNA CELL BIOL, V36, P413, DOI 10.1089/dna.2016.3570
   Wang W, 2018, HUM GENE THER, V29, P234, DOI 10.1089/hum.2017.171
   Wang Y, 2018, J CELL MOL MED, V22, P1014, DOI 10.1111/jcmm.13428
   Wei XD, 2017, CELL REP, V21, P1853, DOI 10.1016/j.celrep.2017.10.090
   Wirtz S, 2005, J IMMUNOL, V174, P2814, DOI 10.4049/jimmunol.174.5.2814
   Wirtz S, 2011, GASTROENTEROLOGY, V141, P1875, DOI 10.1053/j.gastro.2011.07.040
   WOLF SF, 1991, J IMMUNOL, V146, P3074
   Wong CK, 2010, ARTHRITIS RES THER, V12, DOI 10.1186/ar3067
   Wu S, 2018, CLIN EXP RHEUMATOL, V36, P223
   Wu SQ, 2016, INT IMMUNOPHARMACOL, V34, P71, DOI 10.1016/j.intimp.2016.02.018
   Xu WD, 2015, AUTOIMMUN REV, V14, P1170, DOI 10.1016/j.autrev.2015.08.006
   Yin LG, 2016, CLIN RHEUMATOL, V35, P2715, DOI 10.1007/s10067-016-3347-1
   Zeng JC, 2013, INT J CLIN EXP PATHO, V6, P1806
   Zhang JF, 2016, J IMMUNOL, V197, P2131, DOI 10.4049/jimmunol.1600446
   Zhang YM, 2017, J INVEST DERMATOL, V137, P2532, DOI 10.1016/j.jid.2017.07.843
   Zheng XF, 2013, PLOS ONE, V8, DOI 10.1371/journal.pone.0063967
   Zongyi Y, 2017, PLOS ONE, V12
NR 77
TC 3
Z9 3
U1 5
U2 7
PU ELSEVIER SCIENCE BV
PI AMSTERDAM
PA PO BOX 211, 1000 AE AMSTERDAM, NETHERLANDS
SN 1568-9972
EI 1873-0183
J9 AUTOIMMUN REV
JI Autoimmun. Rev.
PD JUL
PY 2018
VL 17
IS 7
BP 665
EP 673
DI 10.1016/j.autrev.2018.01.017
PG 9
WC Immunology
SC Immunology
GA GM6XO
UT WOS:000438322500005
PM 29729445
DA 2019-02-27
ER

PT J
AU Fogel, O
   Riviere, E
   Seror, R
   Nocturne, G
   Boudaoud, S
   Ly, B
   Gottenberg, JE
   Le Guern, V
   Dubost, JJ
   Nititham, J
   Taylor, KE
   Chanson, P
   Dieude, P
   Criswell, LA
   Jagla, B
   Thai, A
   Mingueneau, M
   Mariette, X
   Miceli-Richard, C
AF Fogel, Olivier
   Riviere, Elodie
   Seror, Raphaele
   Nocturne, Gaetane
   Boudaoud, Saida
   Ly, Bineta
   Gottenberg, Jacques-Eric
   Le Guern, Veronique
   Dubost, Jean-Jacques
   Nititham, Joanne
   Taylor, Kimberly E.
   Chanson, Philippe
   Dieude, Philippe
   Criswell, Lindsey A.
   Jagla, Bernd
   Thai, Alice
   Mingueneau, Michael
   Mariette, Xavier
   Miceli-Richard, Corinne
TI Role of the IL-12/IL-35 balance in patients with Sjogren syndrome
SO JOURNAL OF ALLERGY AND CLINICAL IMMUNOLOGY
LA English
DT Article
DE IL-35; IL-12; regulatory T cell; regulatory B cell; Sjogren syndrome
ID REGULATORY B-CELLS; EPSTEIN-BARR-VIRUS; T-CELLS; DENDRITIC CELLS;
   SALIVARY-GLANDS; FUNCTIONAL POLYMORPHISM; IMMUNE-RESPONSES;
   DISEASE-ACTIVITY; INTERLEUKIN-12; IL-12
AB Background: An interferon signature is involved in the pathogenesis of primary Sjogren syndrome (pSS), but whether the signature is type 1 or type 2 remains controversial. Mouse models and genetic studies suggest the involvement of T(H)1 and type 2 interferon pathways. Likewise, polymorphisms of the IL-12A gene (IL12A), which encodes for IL-12p35, have been associated with pSS. The IL-12p35 subunit is shared by 2 heterodimers: IL-12 and IL-35.
   Objective: We sought to confirm genetic association of the IL12A polymorphism and pSS and elucidate involvement of the IL-12/IL-35 balance in patients with pSS by using functional studies.
   Methods: The genetic study involved 673 patients with pSS from 2 French pSS cohorts and 585 healthy French control subjects. Functional studies were performed on sorted monocytes, irrespective of whether they were stimulated. IL12A mRNA expression and IL-12 and IL-35 protein levels were assessed by using quantitative RT-PCR and ELISA and a multiplex kit for IL-35 and IL-12, respectively.
   Results: We confirmed association of the IL12A rs485497 polymorphism and pSS and found an increased serum protein level of IL-12p70 in patients with pSS carrying the risk allele (P=.016). Serum levels of IL-12p70 were greater in patients than control subjects (P=.0001), especially in patients with more active disease (P=.05); conversely, IL-35 levels were decreased in patients (P=.0001), especially in patients with more active disease (P=.05). In blood cellular subsets both IL12p35 and EBV-induced gene protein 3 (EBI3) mRNAs were detected only in B cells, with a trend toward a lower level among patients with pSS.
   Conclusion: Our findings emphasize involvement of the IL-12/IL-35 balance in the pathogenesis of pSS. Serum IL-35 levels were associated with low disease activity, in contrast with serum IL-12p70 levels, which were associated with more active disease.
C1 [Fogel, Olivier; Riviere, Elodie; Seror, Raphaele; Nocturne, Gaetane; Boudaoud, Saida; Ly, Bineta; Mariette, Xavier; Miceli-Richard, Corinne] Univ Paris Sud, Hop Univ Paris Sud, AP HP, Paris, France.
   [Fogel, Olivier; Riviere, Elodie; Seror, Raphaele; Nocturne, Gaetane; Boudaoud, Saida; Ly, Bineta; Mariette, Xavier; Miceli-Richard, Corinne] Ctr Immunol Viral Infect & Autoimmune Dis, Le Kremlin Bicetre, France.
   [Gottenberg, Jacques-Eric] Univ Strasbourg, Ctr Hosp Univ Strasbourg, Hop Hautepierre, Serv Rhumatol, Strasbourg, France.
   [Le Guern, Veronique] Hop Cochin, Serv Med Interne, Paris, France.
   [Dubost, Jean-Jacques] Hop Univ G Montpied, Serv Rhumatol, Clermont Ferrand, France.
   [Nititham, Joanne; Taylor, Kimberly E.; Criswell, Lindsey A.] Univ Calif San Francisco, Dept Med, Rosalind Russell Ephraim P Engleman Rheumatol Res, San Francisco, CA USA.
   [Chanson, Philippe] Hop Bicetre, AP HP, Serv Endocrinol & Malad Reprod, Le Kremlin Bicetre, France.
   [Chanson, Philippe] Univ Paris Sud, Fac Med Paris Sud, UMR S1185, Le Kremlin Bicetre, France.
   [Chanson, Philippe] INSERM, U1185, Le Kremlin Bicetre, France.
   [Dieude, Philippe] Univ Paris 07, Hop Bichat, AP HP, INSERM,Serv Rhumatol,U699, Paris, France.
   [Jagla, Bernd] C3BI Inst Pasteur, Technol Core & Hub Bioinformat & Biostat, CRT, Paris, France.
   [Thai, Alice; Mingueneau, Michael] Biogen, Immunol Res, Cambridge, MA USA.
RP Miceli-Richard, C (reprint author), Hop Cochin, Serv Rhumatol, 27 Rue Faubourg St Jacques, F-75014 Paris, France.; Mariette, X (reprint author), Hop Bicetre, Serv Rhumatol, 78 Rue Gen Leclerc, F-94275 Le Kremlin Bicetre, France.
EM xavier.mariette@aphp.fr; corinne.miceli@aphp.fr
OI Chanson, Philippe/0000-0001-5096-5722
FU French Ministry of Health: PHRC - Direction de la Recherche Clinique,
   Assistance Publique-Hopitaux de Paris [2006-AOM06133, PHRC
   2010-AOM10188]; French Ministry of Research [ANR-2010-BLAN-113301,
   ANR-10-LABX-LERMIT]; Fondation pour la Recherche Medicale
   [DEQ20150934719]; French Ministry of Health: annee-recherche; Arthritis
   Fondation Courtin, Arthritis RD [CIFRE 2016/1406]
FX Support was obtained from the French Ministry of Health: PHRC no.
   2006-AOM06133, PHRC 2010-AOM10188 (ASSESS cohort sponsored by Direction
   de la Recherche Clinique, Assistance Publique-Hopitaux de Paris); the
   French Ministry of Research: ANR-2010-BLAN-113301 and
   ANR-10-LABX-LERMIT; and Fondation pour la Recherche Medicale
   DEQ20150934719: Sjogren's syndrome and Autoimmunity-associated Lymphomas
   (SAIL). O.F. received a grant from the French Ministry of Health:
   annee-recherche. E.R. is the recipient of a PhD fellowship from
   Arthritis Fondation Courtin, Arthritis R&D (CIFRE 2016/1406).
CR Airoldi I, 2010, ARTHRITIS RHEUM-US, V62, P2180, DOI 10.1002/art.27484
   Anders S, 2010, GENOME BIOL, V11, DOI 10.1186/gb-2010-11-10-r106
   Arshanapalli A, 2015, CYTOKINE, V73, P319, DOI 10.1016/j.cyto.2014.11.026
   Bardel E, 2008, J IMMUNOL, V181, P6898, DOI 10.4049/jimmunol.181.10.6898
   Bouaziz JD, 2008, IMMUNOL REV, V224, P201, DOI 10.1111/j.1600-065X.2008.00661.x
   Chiche L, 2014, ARTHRITIS RHEUMATOL, V66, P1583, DOI 10.1002/art.38628
   Christodoulou MI, 2008, AM J PATHOL, V173, P1389, DOI 10.2353/ajpath.2008.080246
   Collison LW, 2007, NATURE, V450, P566, DOI 10.1038/nature06306
   Collison LW, 2012, NAT IMMUNOL, V13, P290, DOI 10.1038/ni.2227
   Collison LW, 2010, NAT IMMUNOL, V11, P1093, DOI 10.1038/ni.1952
   Devergne O, 1997, P NATL ACAD SCI USA, V94, P12041, DOI 10.1073/pnas.94.22.12041
   Dieude P, 2009, ARTHRITIS RHEUM-US, V60, P225, DOI 10.1002/art.24183
   Dixon KO, 2015, EUR J IMMUNOL, V45, P1736, DOI 10.1002/eji.201445217
   Dobin A, 2013, BIOINFORMATICS, V29, P15, DOI 10.1093/bioinformatics/bts635
   Emamian ES, 2009, GENES IMMUN, V10, P285, DOI 10.1038/gene.2009.20
   Farrar JD, 2000, J BIOL CHEM, V275, P2693, DOI 10.1074/jbc.275.4.2693
   Fillatreau S, 2002, NAT IMMUNOL, V3, P944, DOI 10.1038/ni833
   Fox RI, 2005, LANCET, V366, P321, DOI 10.1016/S0140-6736(05)66990-5
   Gestermann N, 2010, GENES IMMUN, V11, P432, DOI 10.1038/gene.2010.29
   Gottenberg JE, 2006, P NATL ACAD SCI USA, V103, P2770, DOI 10.1073/pnas.0510837103
   Gottenberg JE, 2005, J AUTOIMMUN, V24, P235, DOI 10.1016/j.jaut.2005.01.015
   Hall JC, 2012, P NATL ACAD SCI USA, V109, P17609, DOI 10.1073/pnas.1209724109
   Horiuchi M, 1999, J CLIN PATHOL, V52, P833, DOI 10.1136/jcp.52.11.833
   Kano SI, 2008, NAT IMMUNOL, V9, P34, DOI 10.1038/ni1538
   KOBAYASHI M, 1989, J EXP MED, V170, P827, DOI 10.1084/jem.170.3.827
   Korman BD, 2008, GENES IMMUN, V9, P267, DOI 10.1038/gene.2008.1
   KUBIN M, 1994, BLOOD, V83, P1847
   Lawrence M, 2013, PLOS COMPUT BIOL, V9, DOI 10.1371/journal.pcbi.1003118
   Lessard CJ, 2013, NAT GENET, V45, P1284, DOI 10.1038/ng.2792
   Li XM, 2007, J RHEUMATOL, V34, P2438
   Li XY, 2012, PLOS ONE, V7, DOI 10.1371/journal.pone.0033628
   Li Y, 2014, MEDIAT INFLAMM, V2014, DOI DOI 10.1155/2014/136329
   Li YZ, 2013, NAT GENET, V45, P1361, DOI 10.1038/ng.2779
   Love MI, 2014, GENOME BIOL, V15, DOI 10.1186/s13059-014-0550-8
   MACATONIA SE, 1995, J IMMUNOL, V154, P5071
   Manoussakis MN, 2007, ARTHRITIS RHEUM-US, V56, P3977, DOI 10.1002/art.23073
   Mauri C, 2012, ANNU REV IMMUNOL, V30, P221, DOI 10.1146/annurev-immunol-020711-074934
   McGrath-Morrow S, 2006, AM J PHYSIOL-LUNG C, V291, pL837, DOI 10.1152/ajplung.00134.2006
   Miceli-Richard C, 2007, ARTHRITIS RHEUM, V56, P3989, DOI 10.1002/art.23142
   Mingueneau M, 2016, J ALLERGY CLIN IMMUN, V137, P1809, DOI 10.1016/j.jaci.2016.01.024
   Nakano S, 2015, RHEUMATOLOGY, V54, P1498, DOI 10.1093/rheumatology/keu528
   Niedbala W, 2007, EUR J IMMUNOL, V37, P3021, DOI 10.1002/eji.2007378101
   Nocturne G, 2016, ARTHRITIS RHEUMATOL, V68, P977, DOI 10.1002/art.39518
   Nocturne G, 2013, NAT REV RHEUMATOL, V9, P544, DOI 10.1038/nrrheum.2013.110
   Nordmark G, 2011, GENES IMMUN, V12, P100, DOI 10.1038/gene.2010.44
   Nordmark G, 2009, GENES IMMUN, V10, P68, DOI 10.1038/gene.2008.94
   Nutz A, 2015, REV RHUMATOL S, V82S, pA121
   Ohyama Y, 1996, ARTHRITIS RHEUM, V39, P1376, DOI 10.1002/art.1780390816
   Ouyang H, 2014, AM J MED SCI, V348, P156, DOI 10.1097/MAJ.0000000000000215
   Price AL, 2006, NAT GENET, V38, P904, DOI 10.1038/ng1847
   Rogge L, 1998, J IMMUNOL, V161, P6567
   Rosser EC, 2015, IMMUNITY, V42, P607, DOI 10.1016/j.immuni.2015.04.005
   Rusakiewicz S, 2013, SCI TRANSL MED, V5, DOI 10.1126/scitranslmed.3005727
   Sarigul M, 2010, LUPUS, V19, P138, DOI 10.1177/0961203309348234
   Seror R, 2015, ARTHRITIS RES THER, V17, DOI 10.1186/s13075-015-0750-y
   Seror R, 2010, ANN RHEUM DIS, V69, P1103, DOI 10.1136/ard.2009.110619
   Shen P, 2014, NATURE, V507, P366, DOI 10.1038/nature12979
   SIEBURTH D, 1992, GENOMICS, V14, P59, DOI 10.1016/S0888-7543(05)80283-6
   Szodoray P, 2005, CLIN IMMUNOL, V117, P168, DOI 10.1016/j.clim.2005.06.016
   Tomcik M, 2015, RHEUMATOLOGY, V54, P2273, DOI 10.1093/rheumatology/kev260
   Unutmaz D, 2008, NAT IMMUNOL, V9, P9, DOI 10.1038/ni0108-9
   van Wanrooij RLJ, 2012, J AUTOIMMUN, V39, P359, DOI 10.1016/j.jaut.2012.06.002
   Vitali C, 2002, ANN RHEUM DIS, V61, P554, DOI 10.1136/ard.61.6.554
   Volchenkov R, 2013, ARTHRITIS RES THER, V15, DOI 10.1186/ar4294
   Vosters JL, 2009, ARTHRITIS RHEUM-US, V60, P3633, DOI 10.1002/art.24980
   Wang RX, 2014, NAT MED, V20, P633, DOI 10.1038/nm.3554
   Yanagi K, 1996, CELL IMMUNOL, V168, P243, DOI 10.1006/cimm.1996.0072
   Yang YH, 2014, HUM IMMUNOL, V75, P909, DOI 10.1016/j.humimm.2014.06.019
NR 68
TC 4
Z9 4
U1 1
U2 2
PU MOSBY-ELSEVIER
PI NEW YORK
PA 360 PARK AVENUE SOUTH, NEW YORK, NY 10010-1710 USA
SN 0091-6749
EI 1097-6825
J9 J ALLERGY CLIN IMMUN
JI J. Allergy Clin. Immunol.
PD JUL
PY 2018
VL 142
IS 1
BP 258
EP +
DI 10.1016/j.jaci.2017.07.041
PG 16
WC Allergy; Immunology
SC Allergy; Immunology
GA GM1OC
UT WOS:000437837500028
PM 28916184
DA 2019-02-27
ER

PT J
AU Cao, WP
   Wang, XZ
   Chen, TM
   Xu, WL
   Feng, F
   Zhao, SL
   Wang, ZX
   Hu, Y
   Xie, B
AF Cao, Weiping
   Wang, Xinzhi
   Chen, Tingmei
   Xu, Wenlin
   Feng, Fan
   Zhao, Songlan
   Wang, Zuxian
   Hu, Yu
   Xie, Bing
TI Maternal lipids, BMI and IL-17/IL-35 imbalance in concurrent gestational
   diabetes mellitus and preeclampsia
SO EXPERIMENTAL AND THERAPEUTIC MEDICINE
LA English
DT Article
DE pregnancy; maternal lipids; interleukin-35/interleukin-17; body mass
   index; gestational diabetes complicated by preeclampsia
ID REGULATORY T-CELLS; C-REACTIVE PROTEIN; TH17 CELLS; PREGNANCY; OBESITY;
   OUTCOMES; DISEASE; PLASMA; PATHOPHYSIOLOGY; PREVALENCE
AB The objective of the present study was to investigate the role of blood glucose, lipid metabolism, body mass index (BMI), C-reactive protein (CRP) as well as an interlcukin (IL)-17/IL-35 imbalance in the pathogenesis of concurrent gestational diabetes mellitus (GDM) and preeclampsia (PE) (DPE). The mRNA expression of forkhead box protein 3 (FoxP3), IL-35 [including Epstein-Barr virus-induced gene 3 (EBI3) and P35 subunits] and IL-17 in the peripheral blood mononuclear cells of patients with DPE (n=30), GDM (n=33), PE (n=33) and normal pregnancy (n=33) were determined by reverse transcription-quantitative polymerase chain reaction. The serum levels of IL-35, IL-17 and CRP were analyzed using ELISA. Serum total cholesterol (TC), triglyceride (TG), high-density lipoprotein (HDL) and fasting blood glucose (FBG) were also detected. The levels of low-density lipoprotein (LDL) were calculated using the Friedewald formula. Body weight and height were determined in order to calculate the BMI. It was observed that the levels of FBG were markedly elevated in patients with GDM, PE and DPE. In addition, significantly higher serum TG, TC, L.DL, and very LDL were detected in patients with GDM, PE and DPE compared with those in subjects with normal pregnancies. By contrast, the concentration of HDL was lower in the patient groups. In addition, higher BMI values were identified in patients with GDM, PE and DPE. A decreased expression of FoxP3, P35 and EBI3 mRNA, and an elevated expression of IL-17 in PBMCs was detected in patients with GDM, PE and DPE. In addition, higher serum levels of IL-17 and CRP, as well as lower levels of IL-35, were observed. Furthermore, in patients with DPE, positive correlations of diastolic blood pressure with IL-17 levels, BMI and TG, as well as IL-17 levels with BMI and proteinuria were identified. In conclusion, the present study indicated that abnormal maternal lipids, hyperglycemia, high BMI, high CRP and IL-17/ IL-35 imbalance may have a role in the pathophysiology of DPE. Therefore, pregnant women and clinicians should be made aware that maternal hyperlipidaemia, hyperglycemia, high BMI, high CRP levels and IL-17 IL-35 imbalance may lead to DPE.
C1 [Cao, Weiping; Chen, Tingmei; Hu, Yu; Xie, Bing] Matern & Child Hlth Hosp Zhenjiang, Dept Obstet, Zhenjiang 212001, Jiangsu, Peoples R China.
   [Cao, Weiping; Wang, Zuxian] Jiangsu Univ, Sch Med, Dept Nursing, Zhenjiang 212013, Jiangsu, Peoples R China.
   [Wang, Xinzhi] China Pharmaceut Univ, Jiangsu Key Lab Drug Screening, 24 Tong Jia Xiang, Nanjing 210009, Jiangsu, Peoples R China.
   [Xu, Wenlin; Feng, Fan] Matern & Child Hlth Hosp Zhenjiang, Cent Lab Med, Zhenjiang 212001, Jiangsu, Peoples R China.
   [Zhao, Songlan] Jiangsu Univ, Affiliated Peoples Hosp, Dept Obstet & Gynecol, Zhenjiang 212001, Jiangsu, Peoples R China.
RP Wang, XZ (reprint author), China Pharmaceut Univ, Jiangsu Key Lab Drug Screening, 24 Tong Jia Xiang, Nanjing 210009, Jiangsu, Peoples R China.
EM woshizz6546@sina.com
FU Science and Technology Bureau of Zhenjiang Mandatory Research Projects
   [SH2016054]; Maternal and Child Health Research Projects of Jiangsu
   Province [F201502, F201604, F201435]
FX The present study was supported by the Science and Technology Bureau of
   Zhenjiang Mandatory Research Projects (grant no. SH2016054) and the
   Maternal and Child Health Research Projects of Jiangsu Province (grant
   nos. F201502, F201604 and F201435).
CR Amer Diabet Assoc, 2009, DIABETES CARE, V32, pS13, DOI 10.2337/dc09-S013
   [Anonymous], 2015, Obstet Gynecol, V126, pe25, DOI 10.1097/AOG.0000000000001049
   Bardel E, 2008, J IMMUNOL, V181, P6898, DOI 10.4049/jimmunol.181.10.6898
   Barrett HL, 2014, DIABETES CARE, V37, P1484, DOI 10.2337/dc13-1934
   Cao W, 2015, DIS MARKERS, V2015
   Cao WP, 2014, EXP THER MED, V7, P417, DOI 10.3892/etm.2013.1422
   Catalano PM, 2014, DIABETIC MED, V31, P273, DOI 10.1111/dme.12381
   Chen CW, 2014, CARDIOVASC RES, V101, P579, DOI 10.1093/cvr/cvu018
   Collison LW, 2007, NATURE, V450, P566, DOI 10.1038/nature06306
   Collison LW, 2010, NAT IMMUNOL, V11, P1093, DOI 10.1038/ni.1952
   Coustan DR, 2014, SCAND J CLIN LAB INV, V74, P27, DOI 10.3109/00365513.2014.936677
   Cundy T, 2014, BMJ-BRIT MED J, V348, DOI 10.1136/bmj.g1567
   Darmochwal-Kolarz D, 2012, J REPROD IMMUNOL, V93, P75, DOI 10.1016/j.jri.2012.01.006
   de Lima VJ, 2011, SAO PAULO MED J, V129, P73, DOI 10.1590/S1516-31802011000200004
   Demirci O, 2011, J OBSTET GYNAECOL RE, V37, P1427, DOI 10.1111/j.1447-0756.2011.01562.x
   DIMARIO U, 1987, DIABETOLOGIA, V30, P66, DOI 10.1007/BF00274573
   Engeland A, 2011, EUR J EPIDEMIOL, V26, P157, DOI 10.1007/s10654-010-9527-4
   Erlebacher A, 2013, NAT REV IMMUNOL, V13, P23, DOI 10.1038/nri3361
   Far MA, 2012, INT J FERTIL STERIL, V5, P207
   Figueiredo AS, 2016, IMMUNOLOGY, V148, P13, DOI 10.1111/imm.12595
   Flegal KM, 2005, JAMA-J AM MED ASSOC, V293, P1861, DOI 10.1001/jama.293.15.1861
   Flood-Nichols SK, 2011, REPROD SCI, V18, P493, DOI 10.1177/1933719110390390
   FRIEDEWALD WT, 1972, CLIN CHEM, V18, P499
   Gaffen SL, 2014, NAT REV IMMUNOL, V14, P585, DOI 10.1038/nri3707
   Gaillard R, 2013, OBESITY, V21, P1046, DOI 10.1002/oby.20088
   Gallos ID, 2013, BJOG-INT J OBSTET GY, V120, P1321, DOI 10.1111/1471-0528.12375
   Glebezdina NS, 2018, B EXP BIOL MED+, V164, P462, DOI 10.1007/s10517-018-4013-1
   Gohil JT, 2011, J OBSTET GYN INDIA, V61, P399, DOI 10.1007/s13224-011-0057-0
   Gratz IK, 2014, J IMMUNOL, V192, P1351, DOI 10.4049/jimmunol.1301777
   Guariguata L, 2014, DIABETES RES CLIN PR, V103, P137, DOI 10.1016/j.diabres.2013.11.002
   Hanidziar D, 2010, CURR OPIN ORGAN TRAN, V15, P411, DOI 10.1097/MOT.0b013e32833b7929
   International Diabetes Federation, 2015, IMPL PROT GUID HEALT
   Jiwani A, 2012, J MATERN-FETAL NEO M, V25, P600, DOI 10.3109/14767058.2011.587921
   Kabiru W, 2004, AM J OBSTET GYNECOL, V191, P928, DOI 10.1016/j.ajog.2004.06.051
   Kashanian M, 2013, J OBSTET GYNAECOL RE, V39, P1549, DOI 10.1111/jog.12105
   Kassan M, 2013, J HYPERTENS, V31, P1939, DOI 10.1097/HJH.0b013e328362feb7
   Khan NA, 2007, INDIAN J BIOCHEM BIO, V44, P344
   Kingwell BA, 2013, CIRCULATION, V128, P1112, DOI 10.1161/CIRCULATIONAHA.113.002683
   Kopelman PG, 2000, NATURE, V404, P635
   Kotsis V, 2010, HYPERTENS RES, V33, P386, DOI 10.1038/hr.2010.9
   Laresgoiti-Servitje E, 2013, J LEUKOCYTE BIOL, V94, P247, DOI 10.1189/jlb.1112603
   Lindsay KL, 2018, IRISH J MED SCI, V187, P701, DOI 10.1007/s11845-018-1744-y
   Livak KJ, 2001, METHODS, V25, P402, DOI 10.1006/meth.2001.1262
   Lo JO, 2013, CURR OPIN OBSTET GYN, V25, P124, DOI 10.1097/GCO.0b013e32835e0ef5
   Matsumoto S, 2014, NUTRIENTS, V6, P1236, DOI 10.3390/nu6031236
   Onuegbu AJ, 2015, MED PRIN PRACT, V24, P276, DOI 10.1159/000381778
   Ozkan ZS, 2014, J MATERN-FETAL NEO M, V27, P1513, DOI 10.3109/14767058.2013.861415
   Pantham P, 2015, PLACENTA, V36, P709, DOI 10.1016/j.placenta.2015.04.006
   Popova P, 2016, MINERVA ENDOCRINOL, V41, P477
   Punthumapol Chanvitya, 2008, Journal of the Medical Association of Thailand, V91, P957
   Rasanen J, 2010, J PROTEOME RES, V9, P4274, DOI 10.1021/pr100198m
   Saito S, 2010, IMMUNOL CELL BIOL, V88, P615, DOI 10.1038/icb.2010.68
   Sasaki Y, 2007, CLIN EXP IMMUNOL, V149, P139, DOI 10.1111/j.1365-2249.2007.03397.x
   Smith GN, 2012, J OBSTET GYNAECOL CA, V34, P836, DOI 10.1016/S1701-2163(16)35382-8
   Song GJ, 2015, BIOCHEM BIOPH RES CO, V457, P112, DOI 10.1016/j.bbrc.2014.12.028
   Steegers EAP, 2010, LANCET, V376, P631, DOI 10.1016/S0140-6736(10)60279-6
   Teodoro JS, 2013, MOL CELL BIOCHEM, V376, P103, DOI 10.1007/s11010-012-1555-9
   Warrington JP, 2013, HYPERTENSION, V62, P666, DOI 10.1161/HYPERTENSIONAHA.113.00588
   Zeb A, 2012, CHEM PHYS LIPIDS, V165, P608, DOI 10.1016/j.chemphyslip.2012.03.004
   Zhu WW, 2013, DIABETES CARE, V36, P2038, DOI 10.2337/dc12-2465
NR 60
TC 0
Z9 0
U1 0
U2 0
PU SPANDIDOS PUBL LTD
PI ATHENS
PA POB 18179, ATHENS, 116 10, GREECE
SN 1792-0981
EI 1792-1015
J9 EXP THER MED
JI Exp. Ther. Med.
PD JUL
PY 2018
VL 16
IS 1
BP 427
EP 435
DI 10.3892/etm.2018.6144
PG 9
WC Medicine, Research & Experimental
SC Research & Experimental Medicine
GA GL4IZ
UT WOS:000437115500061
PM 29977366
DA 2019-02-27
ER

PT J
AU Javvadi, LR
   Parachuru, VPB
   Milne, TJ
   Seymour, GJ
   Rich, AM
AF Javvadi, L. R.
   Parachuru, V. P. B.
   Milne, T. J.
   Seymour, G. J.
   Rich, Alison M.
TI Expression of IL33 and IL35 in oral lichen planus
SO ARCHIVES OF DERMATOLOGICAL RESEARCH
LA English
DT Article
DE Oral lichen planus; IL33; IL35; Immunohistochemistry
ID REGULATORY T-CELLS; NECROSIS-FACTOR-ALPHA; CUTTING EDGE; CYTOKINE;
   IL-35; INTERLEUKIN-33; SUPPRESSION; RECEPTOR; LESIONS; ST2
AB Oral lichen planus (OLP) is a complex immunological disorder, mediated in part by the release of cytokines by activated T-cells. Recently, the role of novel cytokines including IL33 and IL35 has been described in various chronic inflammatory diseases. IL33, a member of the IL-1 superfamily of cytokines, functions as an 'alarmin' released after cell necrosis to alert the immune system to tissue damage or stress. IL35, a member of IL12 cytokine family, is produced by regulatory T-cells and suppresses the immune response. The expression of IL33 and IL35 is yet to be investigated in OLP. The aim of this study was to determine the presence and topographical distribution of IL33 and IL35 in OLP using immunohistochemistry and quantitative real-time reverse transcriptase polymerase chain reaction (qPCR). For IHC, formalin-fixed paraffin-embedded archival specimens of OLP (n = 10) and a non-specific inflammatory (NSI) control group (n = 9) were used. A double-labelling immunofluorescence technique was used to determine the expression of IL33 and IL35 on CD3(+) T-cells. In addition, 12 fresh tissue samples (OLP n = 6 and NSI controls n = 6) were used to determine the gene expression of IL33 and EBI3 (one chain of the dimeric IL35). Quantitative and qualitative analysis was performed with statistical significance set at p < 0.05. IHC showed positive immunostaining with IL33 and IL35 in both OLP and NSI. Comparison of the numbers of IL33(+) and IL35(+) cells in OLP and NSI did not show any significant difference. In OLP, there were significantly more IL33(+) cells in the deeper connective tissue region than at the epithelial-connective tissue interface. Interestingly, all IL35(+) cells observed in both OLP and NSI tissues showed ovoid/plasmacytoid morphology. Double-labelling immunofluorescence showed that IL33 and IL35 expression was not localized within CD3(+) T-cells. The gene expression experiments showed significantly higher expression of EBI3 (fold regulation 14.02) in OLP when compared to the inflammatory controls. IL33 gene expression was not different between the groups. However, within the OLP tissues, there was a significantly higher expression of IL33 than EBI3. Our data demonstrate the expression of IL33 and IL35 in OLP lesions. Further studies are needed to understand the functional role of these cytokines in OLP pathogenesis.
C1 [Javvadi, L. R.; Parachuru, V. P. B.; Milne, T. J.; Seymour, G. J.; Rich, Alison M.] Univ Otago, Sir John Walsh Res Inst, Fac Dent, 310 Great King St, Dunedin 9054, New Zealand.
RP Rich, AM (reprint author), Univ Otago, Sir John Walsh Res Inst, Fac Dent, 310 Great King St, Dunedin 9054, New Zealand.
EM alison.rich@otago.ac.nz
OI Seymour, Gregory/0000-0001-7595-5651; Rich, Alison/0000-0001-8096-4245
FU a New Zealand Dental Association Research Foundation grant
FX The project was funded by a New Zealand Dental Association Research
   Foundation grant and this assistance is gratefully acknowledged.
CR Al-Hashimi I, 2007, ORAL SURG ORAL MED O, V103, pS25, DOI 10.1016/j.tripleo.2006.11.001
   Ali S, 2011, J IMMUNOL, V187, P1609, DOI 10.4049/jimmunol.1003080
   Allakhverdi Z, 2007, J IMMUNOL, V179, P2051, DOI 10.4049/jimmunol.179.4.2051
   Baekkevold ES, 2003, AM J PATHOL, V163, P69, DOI 10.1016/S0002-9440(10)63631-0
   Balato A, 2012, EXP DERMATOL, V21, P892, DOI 10.1111/exd.12027
   Borthwick LA, 2016, SEMIN IMMUNOPATHOL, V38, P517, DOI 10.1007/s00281-016-0559-z
   Carriere V, 2007, P NATL ACAD SCI USA, V104, P282, DOI 10.1073/pnas.0606854104
   Chaturvedi V, 2011, J IMMUNOL, V186, P6661, DOI 10.4049/jimmunol.1100315
   Collison LW, 2007, NATURE, V450, P566, DOI 10.1038/nature06306
   Collison LW, 2012, NAT IMMUNOL, V13, P290, DOI 10.1038/ni.2227
   Collison LW, 2010, NAT IMMUNOL, V11, P1093, DOI 10.1038/ni.1952
   Devergne O, 1997, P NATL ACAD SCI USA, V94, P12041, DOI 10.1073/pnas.94.22.12041
   Dixon KO, 2015, EUR J IMMUNOL, V45, P1736, DOI 10.1002/eji.201445217
   Firth FA, 2015, ARCH DERMATOL RES, V307, P333, DOI 10.1007/s00403-015-1540-8
   Javvadi LR, 2016, PATHOLOGY, V48, P564, DOI 10.1016/j.pathol.2016.06.002
   Khan A, 2003, J ORAL PATHOL MED, V32, P77, DOI 10.1034/j.1600-0714.2003.00077.x
   Lodi G, 2005, ORAL SURG ORAL MED O, V100, P40, DOI 10.1016/j.tripleo.2004.06.077
   Luthi AU, 2009, IMMUNITY, V31, P84, DOI 10.1016/j.immuni.2009.05.007
   Manzoor F, 2017, EUR J IMMUNOL, V47, P144, DOI 10.1002/eji.201646493
   Meephansan J, 2012, J INVEST DERMATOL, V132, P2593, DOI 10.1038/jid.2012.185
   Niedbala W, 2007, EUR J IMMUNOL, V37, P3021, DOI 10.1002/eji.2007378101
   Nile CJ, 2010, IMMUNOLOGY, V130, P172, DOI 10.1111/j.1365-2567.2009.03221.x
   Palmer G, 2009, ARTHRITIS RHEUM-US, V60, P738, DOI 10.1002/art.24305
   Pylayeva-Gupta Y, 2016, CLIN CANCER RES, V22, P4973, DOI 10.1158/1078-0432.CCR-16-0743
   Schmitz J, 2005, IMMUNITY, V23, P479, DOI 10.1016/j.immuni.2005.09.015
   Shen P, 2014, NATURE, V507, P366, DOI 10.1038/nature12979
   Shimosato T, 2010, BIOCHEM BIOPH RES CO, V394, P81, DOI 10.1016/j.bbrc.2010.02.110
   Simark-Mattsson C, 1999, ARCH ORAL BIOL, V44, P499, DOI 10.1016/S0003-9969(99)00013-8
   Simark-Mattsson C, 1998, J ORAL PATHOL MED, V27, P483
   Smithgall MD, 2008, INT IMMUNOL, V20, P1019, DOI 10.1093/intimm/dxn060
   Sugerman PB, 2002, CRIT REV ORAL BIOL M, V13, P350, DOI 10.1177/154411130201300405
   Tao XA, 2010, ORAL DIS, V16, P76, DOI 10.1111/j.1601-0825.2009.01608.x
   van der Meij EH, 2003, J ORAL PATHOL MED, V32, P507, DOI 10.1034/j.1600-0714.2003.00125.x
   van der Waal I, 2009, MED ORAL PATOL ORAL, V14, pE310
   Zhou Y, 2010, INT J ORAL SCI, V2, P90, DOI 10.4248/IJOS10028
NR 35
TC 1
Z9 1
U1 3
U2 3
PU SPRINGER
PI NEW YORK
PA 233 SPRING ST, NEW YORK, NY 10013 USA
SN 0340-3696
EI 1432-069X
J9 ARCH DERMATOL RES
JI Arch. Dermatol. Res.
PD JUL
PY 2018
VL 310
IS 5
BP 431
EP 441
DI 10.1007/s00403-018-1829-5
PG 11
WC Dermatology
SC Dermatology
GA GJ7TE
UT WOS:000435591200006
PM 29633015
DA 2019-02-27
ER

PT J
AU Xu, C
   Zhu, H
   Shen, R
   Feng, Q
   Zhou, H
   Zhao, Z
AF Xu, Chen
   Zhu, Hao
   Shen, Rong
   Feng, Qian
   Zhou, Hua
   Zhao, Zhong
TI IL-35 is a Protective Immunomodulator in Brain Ischemic Injury in Mice
SO NEUROCHEMICAL RESEARCH
LA English
DT Article
DE IL-35; Cerebral ischemia; Cytokine; Middle cerebral artery occlusion;
   Neuroprotection
ID REGULATORY T-CELLS; CEREBRAL-ISCHEMIA; CYTOKINE IL-35; STROKE;
   SUPPRESSION; AUTOIMMUNE; CONTRIBUTES; PROGRESSION; ASSOCIATION;
   EXPRESSION
AB IL-35 has been identified as a novel anti-inflammatory cytokine that belongs to the IL-12 cytokine family and has been verified to play a protective role in autoimmune diseases. In this study, we investigated the protective effects of IL-35 on cerebral ischemia/reperfusion (I/R) injury in a middle cerebral artery occlusion mouse model. We determined that the expression of IL-35 was initially decreased and subsequently increased in I/R injury. Moreover, IL-35 (i.c.v.) pre- and posttreatment significantly reduced the infarct volume and improved neurological deficits after 45 min of ischemia and 24 h of reperfusion. Importantly, IL-35 treatment improved neurological function recovery, particularly in balance ability, at 14 days after treatment. Finally, our results showed that IL-35 treatment reduced the expression of IL-6 and IL-1 beta, which are confirmed proinflammatory cytokines, thus indicating that these cytokines have both been linked to the anti-inflammatory mechanisms of IL-35. Therefore, IL-35 may be a key immune mediator in brain ischemic injury and appears to have promising potential for clinical trials.
C1 [Xu, Chen; Zhu, Hao; Shen, Rong; Feng, Qian; Zhou, Hua; Zhao, Zhong] Nanjing Med Univ, Affiliated Suzhou Hosp, Dept Neurol, Suzhou, Peoples R China.
RP Zhou, H; Zhao, Z (reprint author), Nanjing Med Univ, Affiliated Suzhou Hosp, Dept Neurol, Suzhou, Peoples R China.
EM zhhua1978@sohu.com; zhaozhong1963@sina.com
FU Neurology Clinical Research Foundation of Suzhou
FX This work was supported by the Neurology Clinical Research Foundation of
   Suzhou. The funders have no role in the study design or data collection.
CR CAVALLA D, 1985, NEUROPHARMACOLOGY, V24, P585, DOI 10.1016/0028-3908(85)90069-3
   Chamorro A, 2007, STROKE, V38, P1097, DOI 10.1161/01.STR.0000258346.68966.9d
   Chaturvedi V, 2011, J IMMUNOL, V186, P6661, DOI 10.4049/jimmunol.1100315
   Chen C, 2018, NEUROCHEM INT, V112, P146, DOI 10.1016/j.neuint.2017.06.008
   Chen GH, 2016, AM J TRANSL RES, V8, P2255
   Collison LW, 2007, NATURE, V450, P566, DOI 10.1038/nature06306
   Collison LW, 2012, NAT IMMUNOL, V13, P290, DOI 10.1038/ni.2227
   Collison LW, 2009, J IMMUNOL, V182, P6121, DOI 10.4049/jimmunol.0803646
   Di Napoli Mario, 2003, Curr Opin Investig Drugs, V4, P1333
   Frieler RA, 2011, STROKE, V42, P179, DOI 10.1161/STROKEAHA.110.598441
   Irmler IM, 2014, ANN RHEUM DIS, V73, P2183, DOI 10.1136/annrheumdis-2013-204148
   Jafarzadeh A, 2015, J MOL NEUROSCI, V55, P891, DOI 10.1007/s12031-014-0443-z
   Jiang XY, 2016, TRANSL STROKE RES, V7, P548, DOI 10.1007/s12975-016-0502-6
   Kochetkova I, 2009, J IMMUNOL, V182
   Legido A, 2014, SEMIN PEDIATR NEUROL, V21, P197, DOI 10.1016/j.spen.2014.10.001
   Li PY, 2014, STROKE, V45, P857, DOI 10.1161/STROKEAHA.113.004100
   Lin YZ, 2012, PLOS ONE, V7, DOI 10.1371/journal.pone.0052490
   Manzoor F, 2017, EUR J IMMUNOL, V47, P144, DOI 10.1002/eji.201646493
   Niedbala W, 2007, EUR J IMMUNOL, V37, P3021, DOI 10.1002/eji.2007378101
   Ohtaki H, 2006, P NATL ACAD SCI USA, V103, P7488, DOI 10.1073/pnas.0600375103
   Perini F, 2001, NEUROL SCI, V22, P289, DOI 10.1007/s10072-001-8170-y
   Prieto-Moure B, 2017, J INVEST SURG, V30, P143, DOI 10.1080/08941939.2016.1230658
   Sacco RL, 2016, GLOB HEART, V11, P251, DOI 10.1016/j.gheart.2016.04.002
   Sadatomo A, 2017, J IMMUNOL, V199, P3306, DOI 10.4049/jimmunol.1700717
   Schallert T, 2000, NEUROPHARMACOLOGY, V39, P777, DOI 10.1016/S0028-3908(00)00005-8
   Shen P, 2014, NATURE, V507, P366, DOI 10.1038/nature12979
   Takeda A, 2014, EXP EYE RES, V125, P107, DOI 10.1016/j.exer.2014.06.004
   TARKOWSKI E, 1995, STROKE, V26, P1393, DOI 10.1161/01.STR.26.8.1393
   Treib J, 2000, INTENS CARE MED, V26, P1598, DOI 10.1007/s001340000667
   Wu H, 2012, ONCOL LETT, V3, P1119, DOI 10.3892/ol.2012.614
   Xu XS, 2008, BRAIN RES, V1227, P12, DOI 10.1016/j.brainres.2008.06.018
   Xu XS, 2006, STROKE, V37, P2613, DOI 10.1161/01.STR.0000242772.94277.1f
   Yang GY, 1999, J CEREBR BLOOD F MET, V19, P1109, DOI 10.1097/00004647-199910000-00007
   Yang XF, 2012, BLOOD, V120
   Yen TL, 2016, TRANSL RES, V170, P57, DOI 10.1016/j.trsl.2015.12.002
   Zeng JC, 2013, INT J CLIN EXP PATHO, V6, P1806
NR 36
TC 0
Z9 0
U1 0
U2 0
PU SPRINGER/PLENUM PUBLISHERS
PI NEW YORK
PA 233 SPRING ST, NEW YORK, NY 10013 USA
SN 0364-3190
EI 1573-6903
J9 NEUROCHEM RES
JI Neurochem. Res.
PD JUL
PY 2018
VL 43
IS 7
BP 1454
EP 1463
DI 10.1007/s11064-018-2560-5
PG 10
WC Biochemistry & Molecular Biology; Neurosciences
SC Biochemistry & Molecular Biology; Neurosciences & Neurology
GA GJ7YF
UT WOS:000435605500015
PM 29916094
DA 2019-02-27
ER

PT J
AU Zhang, Y
   Wang, ZC
   Zhang, ZS
   Chen, F
AF Zhang, Y.
   Wang, Z. -C.
   Zhang, Z. -S.
   Chen, F.
TI MicroRNA-155 regulates cervical cancer via inducing Th17/Treg imbalance
SO EUROPEAN REVIEW FOR MEDICAL AND PHARMACOLOGICAL SCIENCES
LA English
DT Article
DE Cervical cancer; MicroRNA-155; Immune regulation; Th17/Treg
ID T-CELLS; TH17 CELLS; EXPRESSION PROFILES; BREAST-CANCER;
   DIFFERENTIATION; MIGRATION; CYTOKINE; SOCS1; PREVALENCE; GENERATION
AB OBJECTIVE: To explore the effect of microRNA-155 on cervical cancer and its underlying mechanism.
   PATIENTS AND METHODS: Peripheral blood and cervical cancer tissues were collected. We used quantitative Real-time polymerase chain reaction (qRT-PCR) to detect expressions of microRNA-155, SOCS1, Th17-related genes (ROR gamma t, IL-17A, IL-21, and IL-22), and Treg-related genes (foxp3, TGF-beta, IL-10, and IL-35) in peripheral blood and cervical cancer tissues. Western blot was used to detect protein expressions of ROR gamma t and foxp3. The proportions of Th17 and Treg cells in CD4+ T cells were measured by flow cytometry. Moreover, IL-17 expression was detected by enzyme-linked immunosorbent assay (ELISA).
   RESULTS: MicroRNA-155 was overexpressed in peripheral blood and cervical cancer tissues of patients with cervical cancer compared with those of normal controls. Th17-related transcription factors and cytokines in cervical cancer tissues were remarkably elevated than those of normal controls, including ROR gamma t, IL-17, and IL-6. Treg-related transcription factors and cytokines obtained the similar results. Besides, the proportion of Th17 cells in CD4+ T cells was higher in cervical tissues than that of normal controls. In vitro experiments suggested that overexpressed microRNA-155 can inhibit the expression of target gene SOCS1, promote the differentiation of Th17 and increase levels of IL-17, ROR gamma t, and STAT3.
   CONCLUSIONS: MicroRNA-155 is involved in the occurrence and progression of cervical cancer via inhibiting SOSC1 expression and inducing Th17/Treg imbalance.
C1 [Zhang, Y.; Wang, Z. -C.; Zhang, Z. -S.; Chen, F.] Peoples Hosp Weifang, Dept Gynecol, Weifang, Peoples R China.
RP Chen, F (reprint author), Peoples Hosp Weifang, Dept Gynecol, Weifang, Peoples R China.
EM chenfangwf@sina.com
FU Weifang Science and Technology Development Project [2017YX099,
   2015WS0081]
FX This work was supported by Weifang Science and Technology Development
   Project (2017YX099 and 2015WS0081).
CR Bartel DP, 2004, CELL, V116, P281, DOI 10.1016/S0092-8674(04)00045-5
   Bes C, 2012, CLIN RHEUMATOL, V31, P85, DOI 10.1007/s10067-011-1786-2
   Chen HB, 2017, EUR REV MED PHARMACO, V21, P1753
   Corsten MF, 2012, CIRC RES, V111, P415, DOI 10.1161/CIRCRESAHA.112.267443
   Derhovanessian E, 2009, INT J CANCER, V125, P1372, DOI 10.1002/ijc.24497
   Forouzanfar MH, 2011, LANCET, V378, P1461, DOI 10.1016/S0140-6736(11)61351-2
   Gocze K, 2013, ANTICANCER RES, V33, P2561
   Harrington LE, 2005, NAT IMMUNOL, V6, P1123, DOI 10.1038/ni1254
   Hu DX, 2015, ARCH GYNECOL OBSTET, V292, P1345, DOI 10.1007/s00404-015-3787-x
   Huffaker TB, 2015, IMMUNITY, V43, P3, DOI 10.1016/j.immuni.2015.06.020
   Josefowicz SZ, 2012, ANNU REV IMMUNOL, V30, P531, DOI 10.1146/annurev.immunol.25.022106.141623
   Kamangar F, 2006, J CLIN ONCOL, V24, P2137, DOI 10.1200/JCO.2005.05.2308
   Kastirr I, 2014, J IMMUNOL, V193, P3322, DOI 10.4049/jimmunol.1400775
   Kim Chang H., 2009, Inflammation & Allergy Drug Targets, V8, P221
   Kimura A, 2011, INT IMMUNOPHARMACOL, V11, P319, DOI 10.1016/j.intimp.2010.10.004
   Kobayashi T, 2005, TRENDS IMMUNOL, V26, P177, DOI 10.1016/j.it.2005.02.004
   Kryczek I, 2009, BLOOD, V114, P1141, DOI 10.1182/blood-2009-03-208249
   Le Gouvello S, 2008, GUT, V57, P772, DOI 10.1136/gut.2007.123794
   Liu JJ, 2013, CHINESE J CANCER RES, V25, P46, DOI 10.3978/j.issn.1000-9604.2012.11.04
   Lu J, 2005, NATURE, V435, P834, DOI 10.1038/nature03702
   Maddur MS, 2012, AM J PATHOL, V181, P8, DOI 10.1016/j.ajpath.2012.03.044
   Meijer CJLM, 2014, NAT REV CLIN ONCOL, V11, P77, DOI 10.1038/nrclinonc.2013.252
   Bello JOM, 2015, VIRUSES-BASEL, V7, P4734, DOI 10.3390/v7082842
   Muranski P, 2008, BLOOD, V112, P362, DOI 10.1182/blood-2007-11-120998
   *NIH CONS DEV PAN, 2001, SOUTH MED J, V94, P569, DOI DOI 10.1097/00007611-200106000-00005
   Ouyang WJ, 2008, IMMUNITY, V28, P454, DOI 10.1016/j.immuni.2008.03.004
   Peng LM, 2002, J IMMUNOL, V169, P4811, DOI 10.4049/jimmunol.169.9.4811
   Podsiad A, 2016, AM J PHYSIOL-LUNG C, V310, pL465, DOI 10.1152/ajplung.00224.2015
   Quinn M, 2006, INT J GYNECOL OBSTET, V95, pS43, DOI 10.1016/S0020-7292(06)60030-1
   Sassen S, 2008, VIRCHOWS ARCH, V452, P1, DOI 10.1007/s00428-007-0532-2
   Smolkova B, 2016, TRANSL ONCOL, V9, P184, DOI 10.1016/j.tranon.2016.03.004
   Sominsky S, 2014, VIROLOGY, V468, P510, DOI 10.1016/j.virol.2014.09.007
   Veldhoen M, 2006, IMMUNITY, V24, P179, DOI 10.1016/j.immuni.2006.01.001
   Wang H, 2013, IMMUNOL LETT, V152, P96, DOI 10.1016/j.imlet.2013.05.001
   Yin FF, 2016, VIROL J, V13, DOI 10.1186/s12985-016-0515-5
   Zheng SG, 2013, AM J CLIN EXP IMMUNO, V2, P94
   Zheng Y, 2017, CYTOTHERAPY, V19, P617, DOI 10.1016/j.jcyt.2017.01.008
NR 37
TC 0
Z9 0
U1 0
U2 0
PU VERDUCI PUBLISHER
PI ROME
PA VIA GREGORIO VII, ROME, 186-00165, ITALY
SN 1128-3602
J9 EUR REV MED PHARMACO
JI Eur. Rev. Med. Pharmacol. Sci.
PD JUN
PY 2018
VL 22
IS 12
BP 3719
EP 3726
PG 8
WC Pharmacology & Pharmacy
SC Pharmacology & Pharmacy
GA GM0WK
UT WOS:000437779900013
PM 29949145
DA 2019-02-27
ER

PT J
AU Sakkas, LI
   Mavropoulos, A
   Perricone, C
   Bogdanos, DP
AF Sakkas, Lazaros I.
   Mavropoulos, Athanasios
   Perricone, Carlo
   Bogdanos, Dimitrios P.
TI IL-35: a new immunomodulator in autoimmune rheumatic diseases
SO IMMUNOLOGIC RESEARCH
LA English
DT Review
DE IL-35; Bregs; Tregs; Rheumatoid arthritis; Psoriatic arthritis; Systemic
   sclerosis
ID COLLAGEN-INDUCED ARTHRITIS; REGULATORY B-CELLS;
   SYSTEMIC-LUPUS-ERYTHEMATOSUS; FIBROBLAST-LIKE SYNOVIOCYTES; ENDOTHELIAL
   GROWTH-FACTOR; IL-12 FAMILY-MEMBERS; INDUCED GENE 3; T-CELLS;
   SERUM-LEVELS; PSORIATIC-ARTHRITIS
AB IL-35 is a relatively new cytokine that emerges as an important immunomodulator. IL-35 belongs to IL-12 cytokine family that includes IL-12, IL-23, IL-27, and IL-35. These cytokines are heterodimers that share subunits and their receptors also share subunits. Whereas IL-12 and IL-23 are clearly proinflammatory cytokines, the role of IL-35 is less clear. In mice, IL-35 appears to be anti-inflammatory and to protect from autoimmune inflammatory diseases. IL-35 induces the expansion of a subset of regulatory T cells (Tregs) and Bregs and mediates their suppressive function and inhibits Th17 cells. It also upregulates osteoprotegerin and suppresses RANKL, thus inhibiting bone resorption. In autoimmune rheumatic diseases, findings are conflicting, although in systemic lupus erythematosus, there is reduced function of IL-35. In psoriatic arthritis, a disease characterized by bone erosion and bone formation in peripheral joints and bone formation in spinal joints, serum levels of IL-35 were found increased in one study. Further data are required to define the exact role of IL-35 in human autoimmune rheumatic diseases.
C1 [Sakkas, Lazaros I.; Mavropoulos, Athanasios; Bogdanos, Dimitrios P.] Univ Thessaly, Sch Hlth Sci, Dept Rheumatol & Clin Immunol, Fac Med, Larisa 41110, Greece.
   [Perricone, Carlo] Sapienza Univ Roma, Reumatol, Dipartimento Med Interna & Specialita Med, I-00161 Rome, Italy.
RP Sakkas, LI (reprint author), Univ Thessaly, Sch Hlth Sci, Dept Rheumatol & Clin Immunol, Fac Med, Larisa 41110, Greece.
EM lsakkas@med.uth.gr
CR Bardel E, 2008, J IMMUNOL, V181, P6898, DOI 10.4049/jimmunol.181.10.6898
   Cai Z, 2015, LUPUS, V24, P1257, DOI 10.1177/0961203315585815
   Cai Z, 2015, CLIN EXP IMMUNOL, V181, P253, DOI 10.1111/cei.12639
   Chehboun S, 2017, J BIOL CHEM, V292, P6644, DOI 10.1074/jbc.M116.762021
   Cho KA, 2017, CELL MOL IMMUNOL, V14, P895, DOI 10.1038/cmi.2016.59
   Choi JK, 2017, FRONT IMMUNOL, V8, DOI 10.3389/fimmu.2017.81258
   Collison LW, 2007, NATURE, V450, P566, DOI 10.1038/nature06306
   Dambuza IM, 2017, NAT COMMUN, V8, DOI 10.1038/s41467-017-00838-4
   Dantas AT, 2015, CLIN RHEUMATOL, V34, P1621, DOI 10.1007/s10067-015-3006-y
   Devergne O, 1997, P NATL ACAD SCI USA, V94, P12041, DOI 10.1073/pnas.94.22.12041
   Dixon KO, 2015, EUR J IMMUNOL, V45, P1736, DOI 10.1002/eji.201445217
   Filkova M, 2015, CYTOKINE, V73, P36, DOI 10.1016/j.cyto.2015.01.019
   Fogel O, 2018, J ALLERGY CLIN IMMUN, V142, P258, DOI 10.1016/j.jaci.2017.07.041
   Gao W, 2013, ANN RHEUM DIS, V72, P1080, DOI 10.1136/annrheumdis-2012-201978
   Haller S, 2017, FRONT IMMUNOL, V8, DOI 10.3389/fimmu.2017.00098
   He D, 2018, TOHOKU J EXP MED, V244, P263, DOI 10.1620/tjem.244.263
   Jiang SY, 2016, CELL PHYSIOL BIOCHEM, V40, P1105, DOI 10.1159/000453165
   Kam NW, 2018, J RHEUMATOL, V45, P563, DOI 10.3899/jrheum.161363
   Kochetkova I, 2010, J IMMUNOL, V184, P7144, DOI 10.4049/jimmunol.0902739
   Kudo H, 2015, J IMMUNOL, V195, P3565, DOI 10.4049/jimmunol.1402362
   Li J, 2017, DERMATOLOGY, V233, P37, DOI 10.1159/000471798
   Li XY, 2012, PLOS ONE, V7, DOI 10.1371/journal.pone.0033628
   Li Y, 2016, OSTEOPOROSIS INT, V27, P1537, DOI 10.1007/s00198-015-3410-9
   Li YX, 2016, MOL BIOL REP, V43, P947, DOI 10.1007/s11033-016-4034-7
   Malik A, 2016, FRONT NEUROL, V7, DOI 10.3389/fneur.2016.00064
   Matsushita T, 2016, RHEUMATOLOGY, V55, P263, DOI 10.1093/rheumatology/kev331
   Mavropoulos A, 2016, ARTHRITIS RHEUMATOL, V68, P494, DOI 10.1002/art.39437
   Meka RR, 2015, AUTOIMMUN REV, V14, P1131, DOI 10.1016/j.autrev.2015.08.001
   Nakano S, 2015, RHEUMATOLOGY, V54, P1498, DOI 10.1093/rheumatology/keu528
   Neurath MF, 2008, MUCOSAL IMMUNOL, V1, pS28, DOI 10.1038/mi.2008.45
   Niedbala W, 2007, EUR J IMMUNOL, V37, P3021, DOI 10.1002/eji.2007378101
   Ning XW, 2015, TOHOKU J EXP MED, V237, P77, DOI 10.1620/tjem.237.77
   Ouyang H, 2014, AM J MED SCI, V348, P156, DOI 10.1097/MAJ.0000000000000215
   Pope RM, 2013, NAT REV RHEUMATOL, V9, P252, DOI 10.1038/nrrheum.2012.170
   Sakkas LI, 2006, NAT CLIN PRACT RHEUM, V2, P679, DOI 10.1038/ncprheum0346
   Sakkas LI, 2017, AUTOIMMUN REV, V16, P10, DOI 10.1016/j.autrev.2016.09.015
   Sakkas LI, 2016, AUTOIMMUN REV, V15, P155, DOI 10.1016/j.autrev.2015.10.005
   Senolt L, 2015, PLOS ONE, V10, DOI 10.1371/journal.pone.0132674
   Shen P, 2014, NATURE, V507, P366, DOI 10.1038/nature12979
   Sonmez C, 2018, CLIN RHEUMATOL, V37, P2797, DOI 10.1007/s10067-018-4049-7
   Sun L, 2015, CYTOKINE, V75, P249, DOI 10.1016/j.cyto.2015.01.030
   Tedder TF, 2014, NAT REV RHEUMATOL, V10, DOI 10.1038/nrrheum.2014.95
   Thiolat A, 2014, CYTOKINE, V69, P87, DOI 10.1016/j.cyto.2014.05.015
   Tomcik M, 2015, RHEUMATOLOGY, V54, P2273, DOI 10.1093/rheumatology/kev260
   Wang RX, 2014, NAT MED, V20, P633, DOI 10.1038/nm.3554
   Wei XD, 2017, CELL REP, V21, P1853, DOI 10.1016/j.celrep.2017.10.090
   Wu SQ, 2016, INT IMMUNOPHARMACOL, V34, P71, DOI 10.1016/j.intimp.2016.02.018
   Yin LG, 2016, CLIN RHEUMATOL, V35, P2715, DOI 10.1007/s10067-016-3347-1
   Zhang YM, 2017, J INVEST DERMATOL, V137, P2532, DOI 10.1016/j.jid.2017.07.843
NR 49
TC 2
Z9 2
U1 3
U2 4
PU HUMANA PRESS INC
PI TOTOWA
PA 999 RIVERVIEW DRIVE SUITE 208, TOTOWA, NJ 07512 USA
SN 0257-277X
EI 1559-0755
J9 IMMUNOL RES
JI Immunol. Res.
PD JUN
PY 2018
VL 66
IS 3
BP 305
EP 312
DI 10.1007/s12026-018-8998-3
PG 8
WC Immunology
SC Immunology
GA GK1VV
UT WOS:000435911600001
PM 29749583
DA 2019-02-27
ER

PT J
AU Lewis, EL
   Sierra, LJ
   Barila, GO
   Brown, AG
   Porrett, PM
   Elovitz, MA
AF Lewis, Emma L.
   Sierra, Luz-Jeannette
   Barila, Guillermo O.
   Brown, Amy G.
   Porrett, Paige M.
   Elovitz, Michal A.
TI Placental immune state shifts with gestational age
SO AMERICAN JOURNAL OF REPRODUCTIVE IMMUNOLOGY
LA English
DT Article
DE gestational age; immune tolerance; parturition; placenta; population
   dynamics; regulatory T lymphocytes
ID REGULATORY T-CELLS; PRETERM LABOR; FETAL MEMBRANES; CYTOKINE IL-35;
   RETINOIC-ACID; PREECLAMPSIA; MACROPHAGES; TOLERANCE; TERM; LYMPHOCYTES
AB Problem: Placental immunologic functions are implicated in both the maintenance of a healthy pregnancy and the pathogenesis of obstetric complications. Immune populations at the maternal-fetal interface are hypothesized to support fetomaternal tolerance, defend the fetus from infection, and contribute to labor initiation. Despite the many potential roles of placental immune cells in normal and abnormal pregnancy, little is known about placental immune population dynamics over gestation, particularly near parturition.
   Method of study: A daily placental immune cell census was established in a murine model by flow cytometry from mid to late gestation and compared to the maternal systemic immune census. Shifts in the placental immune state were further characterized through cytokine ELISAs.
   Results: The placental immune census is distinct from the maternal systemic immune census, although the cells are primarily maternal in origin. Near term parturition, the placenta contains fewer CD11c-positive myeloid cells and regulatory T cells, and there is a concurrent decrease in placental IL-9 and IL-35.
   Conclusion: The immune profile of the placenta demonstrates a decrease in both regulatory immune cell types and cytokines late in gestation. Establishing the placental immune population dynamics over a healthy pregnancy will allow future investigation of placental immune cells during abnormal pregnancy.
C1 [Lewis, Emma L.; Sierra, Luz-Jeannette; Barila, Guillermo O.; Brown, Amy G.; Elovitz, Michal A.] Univ Penn, Dept Obstet & Gynecol, Maternal & Child Hlth Res Ctr, Philadelphia, PA 19104 USA.
   [Lewis, Emma L.; Porrett, Paige M.; Elovitz, Michal A.] Univ Penn, Perelman Sch Med, Inst Immunol, Philadelphia, PA 19104 USA.
   [Porrett, Paige M.] Univ Penn, Dept Surg, Philadelphia, PA 19104 USA.
RP Lewis, EL (reprint author), Univ Penn, Dept Obstet & Gynecol, Maternal & Child Hlth Res Ctr, Philadelphia, PA 19104 USA.
EM emma.lewis@uphs.upenn.edu
OI Lewis, Emma/0000-0002-2572-1002
FU Maternal and Child Health Research Fund at the University of
   Pennsylvania; March of Dimes Prematurity Research Center at the
   University of Pennsylvania [22-FY18-812]
FX Maternal and Child Health Research Fund at the University of
   Pennsylvania; March of Dimes Prematurity Research Center at the
   University of Pennsylvania, Grant/Award Number: 22-FY18-812
CR Aluvihare VR, 2004, NAT IMMUNOL, V5, P266, DOI 10.1038/ni1037
   Bayer A, 2016, CELL HOST MICROBE, V19, P705, DOI 10.1016/j.chom.2016.03.008
   Bayer A, 2015, AM J OBSTET GYNECOL, V212, DOI 10.1016/j.ajog.2014.07.060
   Ben Amara A, 2013, J IMMUNOL, V191, P5501, DOI 10.4049/jimmunol.1300988
   Benzon S, 2016, J MATERN-FETAL NEO M, V29, P1055, DOI 10.3109/14767058.2015.1032239
   Burzyn D, 2013, NAT IMMUNOL, V14, P1007, DOI 10.1038/ni.2683
   Collison LW, 2007, NATURE, V450, P566, DOI 10.1038/nature06306
   Coombes JL, 2007, J EXP MED, V204, P1757, DOI 10.1084/jem.20070590
   Cotechini T, 2014, J EXP MED, V211, P165, DOI 10.1084/jem.20130295
   Davies LC, 2013, NAT IMMUNOL, V14, P986, DOI 10.1038/ni.2705
   Elyaman W, 2009, P NATL ACAD SCI USA, V106, P12885, DOI 10.1073/pnas.0812530106
   Erlebacher A, 2007, J CLIN INVEST, V117, P1399, DOI 10.1172/JCI28214
   Fainaru O, 2014, AM J OBSTET GYNECOL, V210, DOI 10.1016/j.ajog.2013.09.018
   Fan X, 2016, CELL, V164, P1198, DOI 10.1016/j.cell.2016.02.048
   Gomez-Lopez N, 2014, CELL MOL IMMUNOL, V11, P571, DOI 10.1038/cmi.2014.46
   Gorczynski R, 2014, TRANSPLANTATION, V97, P39, DOI 10.1097/TP.0b013e3182a8936a
   Guleria I, 2005, J EXP MED, V202, P231, DOI 10.1084/jem.20050019
   Habbeddine M, 2014, PLOS ONE, V9, DOI 10.1371/journal.pone.0107267
   Hamilton S, 2012, BIOL REPROD, V86, DOI 10.1095/biolreprod.111.095505
   Hanna N, 2006, AM J REPROD IMMUNOL, V55, P19, DOI 10.1111/j.1600-0897.2005.00342x
   Johnson EL, 2012, RETROVIROLOGY, V9, DOI 10.1186/1742-4690-9-101
   Kahn DA, 2010, P NATL ACAD SCI USA, V107, P9299, DOI 10.1073/pnas.1003909107
   Kim CJ, 2015, AM J OBSTET GYNECOL, V213, pS29, DOI 10.1016/j.ajog.2015.08.040
   Kinder JM, 2015, CELL, V162, P505, DOI 10.1016/j.cell.2015.07.006
   Koucky M, 2014, J REPROD IMMUNOL, V106, P110, DOI 10.1016/j.jri.2014.04.001
   Kwiatek M, 2015, PLOS ONE, V10, DOI 10.1371/journal.pone.0124747
   Laudanski P, 2014, MEDIAT INFLAMM, DOI 10.1155/2014/185758
   Mao HT, 2013, HUM IMMUNOL, V74, P872, DOI 10.1016/j.humimm.2013.04.010
   Moffett A, 2006, NAT REV IMMUNOL, V6, P584, DOI 10.1038/nri1897
   Olson BM, 2013, FRONT IMMUNOL, V4, DOI 10.3389/fimmu.2013.00315
   Ozkan ZS, 2014, J MATERN-FETAL NEO M, V27, P1513, DOI 10.3109/14767058.2013.861415
   Paeschke S, 2005, AM J REPROD IMMUNOL, V54, P384, DOI 10.1111/j.1600-0897.2005.00334.x
   Park HS, 2010, PLACENTA, V31, P792, DOI 10.1016/j.placenta.2010.06.013
   Ramhorst R, 2012, AM J REPROD IMMUNOL, V67, P17, DOI 10.1111/j.1600-0897.2011.01056.x
   Robin C, 2009, CELL STEM CELL, V5, P385, DOI 10.1016/j.stem.2009.08.020
   Roth I, 1996, J EXP MED, V184, P539, DOI 10.1084/jem.184.2.539
   Rowe JH, 2012, NATURE, V490, P102, DOI 10.1038/nature11462
   Rowe JH, 2011, CELL HOST MICROBE, V10, P54, DOI 10.1016/j.chom.2011.06.005
   Sakamoto Y, 2005, J REPROD IMMUNOL, V66, P161, DOI 10.1016/j.jri.2005.04.005
   Samstein RM, 2012, CELL, V150, P29, DOI 10.1016/j.cell.2012.05.031
   Sasaki T, 2010, DEVELOPMENT, V137, P3941, DOI 10.1242/dev.051359
   Schmidt A, 2012, FRONT IMMUNOL, V3, DOI 10.3389/fimmu.2012.00051
   Shima T, 2010, J REPROD IMMUNOL, V85, P121, DOI 10.1016/j.jri.2010.02.006
   Shynlova O, 2013, J CELL MOL MED, V17, P311, DOI 10.1111/jcmm.12012
   Sun CM, 2007, J EXP MED, V204, P1775, DOI 10.1084/jem.20070602
   Svensson-Arvelund J, 2015, J IMMUNOL, V194, P1534, DOI 10.4049/jimmunol.1401536
   Tabata T, 2016, AM J PATHOL, V186, P2970, DOI 10.1016/j.ajpath.2016.07.016
   Tilburgs T, 2015, P NATL ACAD SCI USA, V112, P13312, DOI 10.1073/pnas.1517724112
   Toldi G, 2015, AM J REPROD IMMUNOL, V74, P110, DOI 10.1111/aji.12380
   Wang J, 2014, INT J CLIN EXP MED, V7, P5303
   Young A, 2002, BIOL REPROD, V66, P445, DOI 10.1095/biolreprod66.2.445
   Yue CY, 2015, PLOS ONE, V10, DOI 10.1371/journal.pone.0128219
   Zaga-Clavellina V, 2014, J MATERN-FETAL NEO M, V27, P1320, DOI 10.3109/14767058.2013.857397
NR 53
TC 0
Z9 0
U1 2
U2 4
PU WILEY
PI HOBOKEN
PA 111 RIVER ST, HOBOKEN 07030-5774, NJ USA
SN 1046-7408
EI 1600-0897
J9 AM J REPROD IMMUNOL
JI Am. J. Reprod. Immunol.
PD JUN
PY 2018
VL 79
IS 6
AR e12848
DI 10.1111/aji.12848
PG 9
WC Immunology; Reproductive Biology
SC Immunology; Reproductive Biology
GA GF4WL
UT WOS:000431964500014
PM 29577513
DA 2019-02-27
ER

PT J
AU Nan, Z
   Fan, H
   Tang, Q
   Zhang, M
   Xu, M
   Chen, QY
   Liu, YJ
   Dong, YL
   Wu, H
   Deng, SJ
AF Nan, Zhen
   Fan, Heng
   Tang, Qing
   Zhang, Man
   Xu, Meng
   Chen, Qianyun
   Liu, Yujin
   Dong, Yalan
   Wu, Hui
   Deng, Shuangjiao
TI Dual expression of CXCR4 and IL-35 enhances the therapeutic effects of
   BMSCs on TNBS-induced colitis in rats through expansion of Tregs and
   suppression of Th17 cells
SO BIOCHEMICAL AND BIOPHYSICAL RESEARCH COMMUNICATIONS
LA English
DT Article
DE Bone marrow-derived mesenchymal stem cells; CXCR4; IL-35; Inflammatory
   bowel disease; Tregs
ID MESENCHYMAL STEM-CELLS; INFLAMMATORY-BOWEL-DISEASE; REGULATORY T-CELLS;
   ROR-GAMMA-T; BONE-MARROW; POPULATION; PROTECT; DIFFERENTIATION;
   INDUCTION; CYTOKINE
AB Bone marrow-derived mesenchymal stem cells (BMSCs) hold great promise for the treatment of inflammatory bowel disease owing to their immunosuppressive property and tissue healing potential. The balance between regulatory T cells (Tregs) and T helper (Th)17 cells plays a crucial role in BMSC-mediated immunosuppression. Interleukin (IL)-35 is a newly identified anti-inflammatory cytokine required for the expansion of Tregs and suppression of Th17 cell differentiation. IL-35 can amplify the immunosuppressive property of BMSCs when overexpressed in these cells. However, the reparative capability of BMSCs in vivo is limited, partly due to the poor homing efficiency of BMSCs to inflamed colons. Up-regulation of CXC chemokine receptor 4 (CXCR4) expression in BMSCs may affect the directional homing of implanted BMSCs via stromal-derived factor-1. In this study, by lentivirus-mediated introduction of CXCR4 and IL-35 genes to modify rat BMSCs, we observed enhanced migration and strengthened immunomodulatory activities of the genetically engineering BMSCs. These results suggest that modification of BMSCs by dual expression of CXCR4 and IL-35 may provide an effective therapeutic strategy for inflammatory bowel disease. (C) 2018 Elsevier Inc. All rights reserved.
C1 [Nan, Zhen; Fan, Heng; Tang, Qing; Zhang, Man; Xu, Meng; Chen, Qianyun; Liu, Yujin; Dong, Yalan; Wu, Hui; Deng, Shuangjiao] Huazhong Univ Sci & Technol, Union Hosp, Dept Integrated Tradit Chinese & Western Med, Tongji Med Coll, Wuhan, Hubei, Peoples R China.
RP Tang, Q (reprint author), Huazhong Univ Sci & Technol, Union Hosp, Dept Integrated Tradit Chinese & Western Med, Tongji Med Coll, Wuhan, Hubei, Peoples R China.
EM 256497630@qq.com
FU National Natural Science Foundation of China [81473493, 81573784]
FX This study was supported by the National Natural Science Foundation of
   China (Nos. 81473493 and 81573784).
CR Bernardo ME, 2013, CELL STEM CELL, V13, P392, DOI 10.1016/j.stem.2013.09.006
   Collison LW, 2007, NATURE, V450, P566, DOI 10.1038/nature06306
   Collison LW, 2010, NAT IMMUNOL, V11, P1093, DOI 10.1038/ni.1952
   Dotan I, 2010, INFLAMM BOWEL DIS, V16, P583, DOI 10.1002/ibd.21106
   Eggenhofer E, 2012, FRONT IMMUNOL, V3, DOI 10.3389/fimmu.2012.00297
   Fujiwara Nagatoshi, 2005, Current Drug Targets - Inflammation and Allergy, V4, P281, DOI 10.2174/1568010054022024
   Geem D, 2015, INFLAMM BOWEL DIS, V21, P1409, DOI 10.1097/MIB.0000000000000343
   Ghadge SK, 2011, PHARMACOL THERAPEUT, V129, P97, DOI 10.1016/j.pharmthera.2010.09.011
   Gregoire C, 2017, ALIMENT PHARM THER, V45, P205, DOI 10.1111/apt.13864
   Guo H, 2017, SCAND J IMMUNOL, V86, P389, DOI 10.1111/sji.12613
   Hovhannisyan Z, 2011, GASTROENTEROLOGY, V140, P957, DOI 10.1053/j.gastro.2010.12.002
   Ivanov II, 2006, CELL, V126, P1121, DOI 10.1016/j.cell.2006.07.035
   Kaser A, 2010, ANNU REV IMMUNOL, V28, P573, DOI 10.1146/annurev-immunol-030409-101225
   Liao L, 2017, THERANOSTICS, V7, P106, DOI 10.7150/thno.16911
   Liu XX, 2014, J MOL HISTOL, V45, P181, DOI 10.1007/s10735-013-9541-4
   Manel N, 2008, NAT IMMUNOL, V9, P641, DOI 10.1038/ni.1610
   Murai M, 2009, NAT IMMUNOL, V10, P1178, DOI 10.1038/ni.1791
   Ng SC, 2017, LANCET, V390, P2769, DOI 10.1016/S0140-6736(17)32448-0
   Niedbala W, 2007, EUR J IMMUNOL, V37, P3021, DOI 10.1002/eji.2007378101
   Peloquin JM, 2016, ANNU REV IMMUNOL, V34, P31, DOI 10.1146/annurev-immunol-032414-112151
   Qi SH, 2013, INT J MOL MED, V32, P1262, DOI 10.3892/ijmm.2013.1517
   Sarra M, 2010, INFLAMM BOWEL DIS, V16, P1808, DOI 10.1002/ibd.21248
   Sefik E, 2015, SCIENCE, V349, P993, DOI 10.1126/science.aaa9420
   Sharma M, 2011, STEM CELLS DEV, V20, P933, DOI 10.1089/scd.2010.0263
   Walczak P, 2008, STROKE, V39, P1569, DOI 10.1161/STROKEAHA.107.502047
   Wang DD, 2017, CELL MOL IMMUNOL, V14, P423, DOI 10.1038/cmi.2015.89
   Werner L, 2013, THERANOSTICS, V3, P40, DOI 10.7150/thno.5135
   Wirtz S, 2011, GASTROENTEROLOGY, V141, P1875, DOI 10.1053/j.gastro.2011.07.040
   Wynn RF, 2004, BLOOD, V104, P2643, DOI 10.1182/blood-2004-02-0526
   Yang J, 2015, PLOS ONE, V10, DOI 10.1371/journal.pone.0140551
   Yang ZH, 2015, CYTOTHERAPY, V17, P1200, DOI 10.1016/j.jcyt.2015.06.005
   Zhang LY, 2014, J BIOL CHEM, V289, P26847, DOI 10.1074/jbc.M114.590554
NR 32
TC 0
Z9 0
U1 2
U2 13
PU ACADEMIC PRESS INC ELSEVIER SCIENCE
PI SAN DIEGO
PA 525 B ST, STE 1900, SAN DIEGO, CA 92101-4495 USA
SN 0006-291X
EI 1090-2104
J9 BIOCHEM BIOPH RES CO
JI Biochem. Biophys. Res. Commun.
PD MAY 23
PY 2018
VL 499
IS 4
BP 727
EP 734
DI 10.1016/j.bbrc.2018.03.043
PG 8
WC Biochemistry & Molecular Biology; Biophysics
SC Biochemistry & Molecular Biology; Biophysics
GA GE5TZ
UT WOS:000431286300001
PM 29524405
DA 2019-02-27
ER

PT J
AU Wang, K
   Liu, JM
   Li, JS
AF Wang, Ke
   Liu, Jianming
   Li, Jiansheng
TI IL-35-producing B cells in gastric cancer patients
SO MEDICINE
LA English
DT Article
DE gastric cancer; IL-35-producing B cells; myeloid-derived suppressor
   cells; regulatory T
ID REGULATORY T-CELLS; CARCINOMA PATIENTS; IMMUNITY; IL-35; ANGIOGENESIS;
   EXPRESSION; AUTOIMMUNE; CYTOKINE; DISEASES; GROWTH
AB A significant characteristic of advanced gastric cancer (GC) is immune suppression, which can promote the progression of GC. Interleukin 35 (IL-35) is an immune-suppressing cytokine, and it is generally recognized that this cytokine is secreted by regulatory T (Treg) cells. Recently, studies have found that IL-35 can also be produced by B cells in mice. However, scientific studies reporting that IL-35 is secreted by B cells in humans, specifically in cancer patients, are very rare.Blood samples were collected from 30 healthy controls (HCs) and 50 untreated GC patients, and IL-35-producing B cells in the peripheral blood were investigated. Moreover, Treg cells (CD4(+)CD25(high/+)CD127(low/-)), myeloid-derived suppressor cells (MDSCs) (CD14(+)HLA-DRlow/-) and other lymphocyte subsets (CD3(+), CD4(+), CD8(+) T cells, activated and memory CD4(+) T cells, activated CD8(+) T cells, CD14(+) monocytes, and IL-10-producing B cells) were also examined.IL-35-producing B cells were significantly upregulated in patients with advanced GC. Furthermore, the frequency of IL-35-producing B cells was positively correlated with the frequencies of Treg cells (CD4(+)CD25(high/+)CD127(low/-)), MDSCs (CD14(+)HLA-DRlow/-), IL-10-producing B cells, and CD14(+) monocytes in these GC patients.In summary, the frequency of IL-35-producing B cells is significantly elevated in advanced GC; this outcome implies that this group of B cells may participate in GC progression.
C1 [Wang, Ke; Li, Jiansheng] Zhengzhou Univ, Affiliated Hosp 1, Dept Gastroenterol, 1 East Jianshe Rd, Zhengzhou 450052, Henan, Peoples R China.
   [Liu, Jianming] JiangXi Med Coll, Dept Pharmacol, Shangrao, Peoples R China.
RP Li, JS (reprint author), Zhengzhou Univ, Affiliated Hosp 1, Dept Gastroenterol, 1 East Jianshe Rd, Zhengzhou 450052, Henan, Peoples R China.
EM lijiansh88@163.com
CR Balkwill F, 2013, TRENDS IMMUNOL, V34, P169, DOI 10.1016/j.it.2012.10.007
   Collison LW, 2007, NATURE, V450, P566, DOI 10.1038/nature06306
   Ding TT, 2015, HUM IMMUNOL, V76, P615, DOI 10.1016/j.humimm.2015.09.006
   Egwuagu CE, 2015, CYTOKINE GROWTH F R, V26, P587, DOI 10.1016/j.cytogfr.2015.07.013
   Fan Yong-Gang, 2015, Asian Pac J Cancer Prev, V16, P2845
   Gravano DM, 2012, CELL MOL LIFE SCI, V69, P1997, DOI 10.1007/s00018-011-0907-z
   He Y, 2014, J IMMUNOL RES, V2014, DOI DOI 10.1155/2014/215471
   Huang CB, 2018, GASTROENTEROLOGY, V154, P675, DOI 10.1053/j.gastro.2017.09.039
   Liu JL, 2016, HUM IMMUNOL, V77, P84, DOI 10.1016/j.humimm.2015.10.015
   Niedbala W, 2007, EUR J IMMUNOL, V37, P3021, DOI 10.1002/eji.2007378101
   Nishikawa H, 2010, INT J CANCER, V127, P759, DOI 10.1002/ijc.25429
   Qian L, 2015, CENT EUR J IMMUNOL, V40, P263, DOI 10.5114/ceji.2015.52840
   Sarvaria A, 2017, CELL MOL IMMUNOL, V14, P662, DOI 10.1038/cmi.2017.35
   Sawant DV, 2015, J INTERF CYTOK RES, V35, P499, DOI 10.1089/jir.2015.0015
   Shao Y, 2014, CANCER LETT, V355, P264, DOI 10.1016/j.canlet.2014.09.026
   Shen M, 2016, ONCOTARGET, V7, P55828, DOI 10.18632/oncotarget.10094
   Shen P, 2014, NATURE, V507, P366, DOI 10.1038/nature12979
   Shimabukuro-Vornhagen A, 2014, ONCOTARGET, V5, P4651, DOI 10.18632/oncotarget.1701
   Torre LA, 2015, CA-CANCER J CLIN, V65, P87, DOI 10.3322/caac.21262
   Vignali DAA, 2012, NAT IMMUNOL, V13, P722, DOI 10.1038/ni.2366
   Wang RX, 2014, NAT MED, V20, P633, DOI 10.1038/nm.3554
   Wang SX, 2017, DNA CELL BIOL, V36, P413, DOI 10.1089/dna.2016.3570
   Wang ZH, 2013, J IMMUNOL, V190, P2415, DOI 10.4049/jimmunol.1202535
   Wei X, 2016, TUMOR BIOL, V37, P6581, DOI 10.1007/s13277-015-4538-0
   Wortel CM, 2017, TRANSPL IMMUNOL, V41, P1, DOI 10.1016/j.trim.2017.02.004
   Zhao ZH, 2017, CYTOKINE, V89, P76, DOI 10.1016/j.cyto.2016.09.012
   Zhou X, 2016, ORAL ONCOL, V53, P27, DOI 10.1016/j.oraloncology.2015.11.003
NR 27
TC 1
Z9 1
U1 1
U2 3
PU LIPPINCOTT WILLIAMS & WILKINS
PI PHILADELPHIA
PA TWO COMMERCE SQ, 2001 MARKET ST, PHILADELPHIA, PA 19103 USA
SN 0025-7974
EI 1536-5964
J9 MEDICINE
JI Medicine (Baltimore)
PD MAY
PY 2018
VL 97
IS 19
AR e0710
DI 10.1097/MD.0000000000010710
PG 8
WC Medicine, General & Internal
SC General & Internal Medicine
GA GI3XS
UT WOS:000434306000049
PM 29742730
OA DOAJ Gold, Green Published
DA 2019-02-27
ER

PT J
AU Tao, NN
   Gong, R
   Chen, X
   He, L
   Ren, F
   Yu, HB
   Chen, J
   Ren, JH
AF Tao, Na-Na
   Gong, Rui
   Chen, Xiang
   He, Lin
   Ren, Fang
   Yu, Hai-Bo
   Chen, Juan
   Ren, Ji-Hua
TI Interleukin-35 stimulates hepatitis B virus transcription and
   replication by targeting transcription factor HNF4 alpha
SO JOURNAL OF GENERAL VIROLOGY
LA English
DT Article
DE interleukin-35; hepatitis B virus; replication; hepatocyte nuclear
   factor 4 alpha
ID CD4(+) T-CELLS; UP-REGULATION; IN-VITRO; EXPRESSION; IL-35; PATHWAY;
   FAMILY; RECEPTORS; INFECTION; RESPONSES
AB alpha Hepatitis B virus (HBV) infection is a major health problem worldwide. Interleukin-35 (IL-35) is a definite immunosuppressive cytokine belonging to the IL-12 family. Nevertheless, the role of IL-35 in HBV replication remains elusive. In this study, we found that the level of HBV DNA replicative intermediates detected by qPCR and Southern blotting analysis was significantly increased by rhIL-35 in a dose-dependent manner. Moreover, HBV 3.5 kb mRNA levels were up-regulated by rhIL-35. The HBV core protein level as well as the HBsAg and HBeAg secretion levels were also increased by rhIL-35. Moreover, a mechanistic study demonstrated that IL-35 promoted HBV replication by enhancing the HBV core promoter activity. Importantly, hepatocyte nuclear factor 4 alpha (HNF4 alpha) was probably the target of IL-35. Mutation of the HNF4 alpha-binding site on HBV core promoter or silencing HNF4 alpha abolished the enhancement of HBV replication induced by IL-35. Finally, rhIL-35 was able to increase HBV replication in HBV transgenic mice. Taken together, our findings demonstrated that IL-35 has a novel role in HBV replication.
C1 [Ren, Ji-Hua] Chongqing Med Univ, Affiliated Hosp 2, Chongqing, Peoples R China.
   Chongqing Med Univ, Chinese Minist Educ, Key Lab Mol Biol Infect Dis, Chongqing, Peoples R China.
RP Ren, JH (reprint author), Chongqing Med Univ, Affiliated Hosp 2, Chongqing, Peoples R China.
EM renjihuav@163.com
FU National Natural Science Foundation of China [81472271]; Chongqing
   graduate student research innovation project [CYB16099]; Chongqing
   Yuzhong District science and technology planning project [20170102]
FX This study was supported by the National Natural Science Foundation of
   China (81472271), Chongqing graduate student research innovation project
   (CYB16099) and Chongqing Yuzhong District science and technology
   planning project (20170102).
CR Balmasova IP, 2014, WORLD J GASTROENTERO, V20, P14156, DOI 10.3748/wjg.v20.i39.14156
   Behzadi P, 2016, ACTA MICROBIOL IMM H, V63, P1, DOI 10.1556/030.63.2016.1.1
   Bertoletti A, 2012, GUT, V61, P1754, DOI 10.1136/gutjnl-2011-301073
   Bookout AL, 2006, CELL, V126, P789, DOI 10.1016/j.cell.2006.06.049
   Cheng LS, 2015, WORLD J GASTROENTERO, V21, P10721, DOI 10.3748/wjg.v21.i38.10721
   Collison LW, 2008, IMMUNOL REV, V226, P248, DOI 10.1111/j.1600-065X.2008.00704.x
   Crockett Seth D, 2005, Ann Clin Microbiol Antimicrob, V4, P13, DOI 10.1186/1476-0711-4-13
   Gao YH, 2016, WORLD J HEPATOL, V8, P1511, DOI 10.4254/wjh.v8.i34.1511
   Li XF, 2015, CLIN SCI, V129, P395, DOI 10.1042/CS20140511
   Liang TJ, 2009, HEPATOLOGY, V49, pS13, DOI 10.1002/hep.22881
   Liu F, 2011, CLIN IMMUNOL, V139, P1, DOI 10.1016/j.clim.2010.12.012
   Liu JQ, 2012, J IMMUNOL, V188, P3099, DOI 10.4049/jimmunol.1100106
   Long J, 2016, ONCOTARGET, V7, P45678, DOI 10.18632/oncotarget.10141
   Niedbala W, 2007, EUR J IMMUNOL, V37, P3021, DOI 10.1002/eji.2007378101
   Odom DT, 2004, SCIENCE, V303, P1378, DOI 10.1126/science.1089769
   Palumbo GA, 2015, PLOS ONE, V10, DOI 10.1371/journal.pone.0142599
   Quasdorff M, 2010, J VIRAL HEPATITIS, V17, P527, DOI 10.1111/j.1365-2893.2010.01315.x
   Ramamurthy Narayan, 2016, Wellcome Open Res, V1, P17, DOI 10.12688/wellcomeopenres.9917.1
   Raney AK, 1997, J VIROL, V71, P1058
   Rehermann B, 2005, NAT REV IMMUNOL, V5, P215, DOI 10.1038/nri1573
   Ren JH, 2014, J VIROL, V88, P2442, DOI 10.1128/JVI.02861-13
   Shi M, 2015, MOL MED REP, V11, P121, DOI 10.3892/mmr.2014.2681
   Tang H, 2001, P NATL ACAD SCI USA, V98, P1841, DOI 10.1073/pnas.041479698
   Trinchieri G, 2003, NAT REV IMMUNOL, V3, P133, DOI 10.1038/nri1001
   Vignali DAA, 2012, NAT IMMUNOL, V13, P722, DOI 10.1038/ni.2366
   Wang HW, 2015, MOL CELL BIOCHEM, V407, P135, DOI 10.1007/s11010-015-2463-6
   Wang QH, 2013, PLOS PATHOG, V9, DOI 10.1371/journal.ppat.1003410
   Wenxing Li Y. L., 2014, INT J ANTENN PROPAG, V2014, P1, DOI DOI 10.1016/J.BI0RTECH.2014.01.054
   Wirtz S, 2011, GASTROENTEROLOGY, V141, P1875, DOI 10.1053/j.gastro.2011.07.040
   Xia LM, 2012, J IMMUNOL, V188, P753, DOI 10.4049/jimmunol.1101652
   Yan H, 2015, ANTIVIR RES, V121, P24, DOI 10.1016/j.antiviral.2015.06.002
   Yan H, 2012, ELIFE, V1, DOI 10.7554/eLife.00049
   Zhao ZH, 2012, J BIOL CHEM, V287, P30181, DOI 10.1074/jbc.M112.370312
NR 33
TC 1
Z9 1
U1 2
U2 3
PU MICROBIOLOGY SOC
PI LONDON
PA CHARLES DARWIN HOUSE, 12 ROGER ST, LONDON WC1N 2JU, ERKS, ENGLAND
SN 0022-1317
EI 1465-2099
J9 J GEN VIROL
JI J. Gen. Virol.
PD MAY
PY 2018
VL 99
IS 5
BP 645
EP 654
DI 10.1099/jgv.0.001050
PG 10
WC Biotechnology & Applied Microbiology; Virology
SC Biotechnology & Applied Microbiology; Virology
GA GI2GU
UT WOS:000434188800007
PM 29561254
DA 2019-02-27
ER

PT J
AU Song, QJ
   Chen, X
   Hu, WD
   Mei, GL
   Yang, XB
   Wu, H
AF Song, Qingjie
   Chen, Xi
   Hu, Weidong
   Mei, Guanglin
   Yang, Xiaobing
   Wu, Han
TI Downregulation of Epstein-Barr virus-induced gene 3 is associated with
   poor prognosis of hepatocellular carcinoma after curative resection
SO ONCOLOGY LETTERS
LA English
DT Article
DE Epstein-Barr virus-induced gene 3; hepatocellular carcinoma; prognosis;
   progression; biomarker
ID THERAPEUTIC TARGET; TUMOR-CELLS; IL-35; EXPRESSION; PROGRESSION;
   RECURRENCE
AB Epstein-Barr virus-induced gene 3 (EBI3) encodes a secretory glycoprotein, and has previously been identified as upregulated in various types of tumors. The presnet study examined the clinical significance of EBI3 expression for predicting tumor recurrence and survival after resection in hepatocellular carcinoma (HCC). EBI3 expression in various HCC cell lines and in 20 pairs of tumor and peritumor tissue samples were detected using western blot analysis. Immunohistochemical staining using tissue microarray with 312 samples from randomly selected patients with HCC who underwent surgery. Survival analysis was performed using univariate and multivariate analyses. EBI3 protein level was higher in L-02 cells and in peri-tumor tissues compared with tumor tissues. Immunohistochemical staining of EBI3 was reduced in HCC tissues in comparison with adjacent normal tissues and significantly associated with tumor invasive characteristics, including tumor thrombus, poor differentiation and large size. Notably, the results suggested that EBI3 was a predictor for tumor recurrence and patient survival, and multivariate analysis indicated EBI3 to be an independent prognostic factor. Even in early-stage disease, low EBI3 expression was also independently associated with increased tumor recurrence and shortened survival. Downregulation of EBI3 in HCC indicated aggressive tumor behaviors and predicted a more severe clinical outcome, which suggests that EBI2 may be a useful biomarker to identify patients at high risk of post-operative recurrence.
C1 [Song, Qingjie] Qidong Peoples Hosp, Dept Gen Surg, Nantong 226200, Jiangsu, Peoples R China.
   [Song, Qingjie] Qidong Liver Canc Inst, Nantong 226200, Jiangsu, Peoples R China.
   [Chen, Xi; Hu, Weidong; Mei, Guanglin; Yang, Xiaobing; Wu, Han] Nantong Univ, Affiliated Hosp, Dept Gen Surg, 20 Xisi Rd, Nantong 226001, Jiangsu, Peoples R China.
RP Yang, XB; Wu, H (reprint author), Nantong Univ, Affiliated Hosp, Dept Gen Surg, 20 Xisi Rd, Nantong 226001, Jiangsu, Peoples R China.
EM yxb319351240@outlook.com; wuhan_m@hotmail.com
FU National Natural Science Foundation of China [81572390, 31300942];
   Project of Nantong Science and Technology Bureau, Jiangsu Province,
   China [MS22015116]; Clinical Biobank at Nantong University Affiliated
   Hospital in Jiangsu, China
FX The present study was ftmded by National Natural Science Foundation of
   China (grant nos. 81572390 and 31300942), Project of Nantong Science and
   Technology Bureau, Jiangsu Province, China (grant no. MS22015116). The
   present study was supported by the Clinical Biobank at Nantong
   University Affiliated Hospital in Jiangsu, China.
CR Chen GH, 2016, AM J TRANSL RES, V8, P2255
   Chen RX, 2012, ANN SURG ONCOL, V19, pS375, DOI 10.1245/s10434-011-1836-7
   Collison LW, 2012, NAT IMMUNOL, V13, P290, DOI 10.1038/ni.2227
   Fan Yong-Gang, 2015, Asian Pac J Cancer Prev, V16, P2845
   Fu YP, 2016, BRIT J CANCER, V114, P767, DOI 10.1038/bjc.2016.47
   Hanahan D, 2011, CELL, V144, P646, DOI 10.1016/j.cell.2011.02.013
   Horlad H, 2016, CANCER SCI, V107, P1696, DOI 10.1111/cas.13065
   Hou YM, 2016, ONCOL LETT, V11, P330, DOI 10.3892/ol.2015.3849
   Huang JF, 2015, SCI REP-UK, V5, DOI 10.1038/srep12991
   Jin P, 2014, HUM IMMUNOL, V75, P29, DOI 10.1016/j.humimm.2013.09.018
   Liang Y, 2016, MEDIAT INFLAMM, V2016
   Lim KC, 2015, HEPATOLOGY, V61, P227, DOI 10.1002/hep.27135
   Long J, 2016, ONCOTARGET, V7, P45678, DOI 10.18632/oncotarget.10141
   Ma YH, 2016, ONCOTARGET, V7, P73003, DOI 10.18632/oncotarget.12193
   Nishino R, 2011, CLIN CANCER RES, V17, P6272, DOI 10.1158/1078-0432.CCR-11-0060
   Olson BM, 2012, J IMMUNOL, V189, P5590, DOI 10.4049/jimmunol.1201744
   Qi XS, 2014, J CLIN ONCOL, V32, P968, DOI [10.1200/JCO.2013.54.3033, 10.1200/JCO.2013.53.8199]
   Sun YF, 2013, HEPATOLOGY, V57, P1458, DOI 10.1002/hep.26151
   Vignali DAA, 2012, NAT IMMUNOL, V13, P722, DOI 10.1038/ni.2366
   Wang ZH, 2013, J IMMUNOL, V190, P2415, DOI 10.4049/jimmunol.1202535
   Wu H, 2016, ONCOTARGETS THER, V9, P2227, DOI 10.2147/OTT.S96510
   Zeng JC, 2013, INT J CLIN EXP PATHO, V6, P1806
   Zhang YQ, 2015, WSPOLCZESNA ONKOL, V19, P120, DOI 10.5114/wo.2014.44754
NR 23
TC 0
Z9 0
U1 0
U2 1
PU SPANDIDOS PUBL LTD
PI ATHENS
PA POB 18179, ATHENS, 116 10, GREECE
SN 1792-1074
EI 1792-1082
J9 ONCOL LETT
JI Oncol. Lett.
PD MAY
PY 2018
VL 15
IS 5
BP 7751
EP 7759
DI 10.3892/ol.2018.8272
PG 9
WC Oncology
SC Oncology
GA GF3DN
UT WOS:000431825900220
PM 29740492
OA Other Gold, Green Published
DA 2019-02-27
ER

PT J
AU Bello, RO
   Chin, VK
   Isnadi, MFAR
   Majid, RA
   Abdullah, MA
   Lee, TY
   Zakaria, ZA
   Hussain, MK
   Basir, R
AF Bello, Ramatu Omenesa
   Chin, Voon Kin
   Isnadi, Mohammad Faruq Abd Rachman
   Majid, Roslaini Abd
   Abdullah, Maizaton Atmadini
   Lee, Tze Yan
   Zakaria, Zainul Amiruddin
   Hussain, Mohd Khairi
   Basir, Rusliza
TI The Role, Involvement and Function(s) of Interleukin-35 and
   Interleukin-37 in Disease Pathogenesis
SO INTERNATIONAL JOURNAL OF MOLECULAR SCIENCES
LA English
DT Review
DE cytokines; interleukin-35; interleukin-37; pathogenesis
ID REGULATORY T-CELLS; RHEUMATOID-ARTHRITIS; SERUM-LEVELS; IL-1 FAMILY;
   AUTOIMMUNE-DISEASE; SYSTEMIC-SCLEROSIS; INNATE IMMUNITY; CYTOKINE IL-35;
   B-CELLS; MICE
AB The recently identified cytokines-interleukin (IL)-35 and interleukin (IL)-37-have been described for their anti-inflammatory and immune-modulating actions in numerous inflammatory diseases, auto-immune disorders, malignancies, infectious diseases and sepsis. Either cytokine has been reported to be reduced and in some cases elevated and consequently contributed towards disease pathogenesis. In view of the recent advances in utilizing cytokine profiles for the development of biological macromolecules, beneficial in the management of certain intractable immune-mediated disorders, these recently characterized cytokines (IL-35 and IL-37) offer potential as reasonable targets for the discovery of novel immune-modulating anti-inflammatory therapies. A detailed comprehension of their sophisticated regulatory mechanisms and patterns of expression may provide unique opportunities for clinical application as highly selective and target specific therapeutic agents. This review seeks to summarize the recent advancements in discerning the dynamics, mechanisms, immunoregulatory and anti-inflammatory actions of IL-35 and IL-37 as they relate to disease pathogenesis.
C1 [Bello, Ramatu Omenesa; Isnadi, Mohammad Faruq Abd Rachman; Basir, Rusliza] Univ Putra Malaysia, Dept Human Anat, Fac Med & Hlth Sci, Serdang 43400, Selangor, Malaysia.
   [Chin, Voon Kin; Majid, Roslaini Abd] Univ Putra Malaysia, Dept Med Microbiol & Parasitol, Fac Med & Hlth Sci, Serdang 43400, Selangor, Malaysia.
   [Chin, Voon Kin] Int Inst Management & Technol, Wisma TLT, 51 & 51A,Jalan Sultan Azlan Shah, Kuala Lumpur 51200, Malaysia.
   [Abdullah, Maizaton Atmadini; Lee, Tze Yan] Univ Putra Malaysia, Dept Pathol, Fac Med & Hlth Sci, Serdang 43400, Selangor, Malaysia.
   [Lee, Tze Yan] Perdana Univ, Sch Fdn Studies, Serdang 43400, Selangor, Malaysia.
   [Zakaria, Zainul Amiruddin; Hussain, Mohd Khairi] Univ Putra Malaysia, Dept Biomed Sci, Fac Med & Hlth Sci, Serdang 43400, Selangor, Malaysia.
RP Basir, R (reprint author), Univ Putra Malaysia, Dept Human Anat, Fac Med & Hlth Sci, Serdang 43400, Selangor, Malaysia.
EM ramatu42@yahoo.com; cvk717@gmail.com; mohdfaruciar@gmail.com;
   roslaini@upm.edu.my; maizaton@upm.edu.my; tzeyan.lee@gmail.com;
   zaz@upm.edu.my; khairi@upm.edu.my; rusliza@upm.edu.my
OI Tze Yan, Lee/0000-0002-9780-5248; Hussain, Mohd
   Khairi/0000-0002-6932-5650; Basir, Rusliza/0000-0003-3363-6630
FU fundamental research grant scheme from Malaysian Ministry of Higher
   Education [FRGS/1/2016/SKK10/UPM/02/1]
FX This work was supported by the fundamental research grant scheme from
   the Malaysian Ministry of Higher Education (FRGS/1/2016/SKK10/UPM/02/1).
CR Abulkhir A, 2017, J LEUKOCYTE BIOL, V101, P395, DOI 10.1189/jlb.5RU0816-341R
   Ajjan RA, 2015, HORM METAB RES, V47, P702, DOI 10.1055/s-0035-1548832
   Aparicio-Siegmund S, 2015, CYTOKINE GROWTH F R, V26, P579, DOI 10.1016/j.cytogfr.2015.07.008
   Arseniy E.Y., 2014, INTERLEUKINS CANC BI
   Ballak DB, 2014, NAT COMMUN, V5, DOI 10.1038/ncomms5711
   Barnes PJ, 2008, J CLIN INVEST, V118, P3546, DOI 10.1172/JCI36130
   Belladonna ML, 2013, BIOTECHNOL GENET ENG, V29, P149, DOI 10.1080/02648725.2013.801228
   Boraschi D, 2011, EUR CYTOKINE NETW, V22, P127, DOI 10.1684/ecn.2011.0288
   Borsellino N, 1999, CANCER, V85, P134, DOI 10.1002/(SICI)1097-0142(19990101)85:1<134::AID-CNCR19>3.3.CO;2-3
   Bosmann M, 2014, J IMMUNOL, V193, P5668, DOI 10.4049/jimmunol.1302280
   Bulau AM, 2011, THESCIENTIFICWORLDJO, V11, P2480, DOI 10.1100/2011/968479
   Cai Z, 2015, CLIN EXP IMMUNOL, V181, P253, DOI 10.1111/cei.12639
   Camarillo F.G., 2015, CYTOKINE
   Cao XF, 2010, IMMUNOL RES, V46, P79, DOI 10.1007/s12026-009-8124-7
   Cavalli G., 2017, P NATL ACAD SCI US
   Chai M, 2015, J INTERF CYTOK RES, V35, P530, DOI 10.1089/jir.2014.0212
   Chandrashekara S, 2012, INDIAN J PHARMACOL, V44, P665, DOI 10.4103/0253-7613.103235
   Chaudhry H, 2013, IN VIVO, V27, P669
   Chen C, 2014, ASIAN PAC J ALLERGY, V32, P211, DOI 10.12932/AP0403.32.3.2014
   Choi JJ, 2015, CLIN REV ALLERG IMMU, V49, P327, DOI 10.1007/s12016-015-8468-9
   Clavel G, 2003, JOINT BONE SPINE, V70, P321, DOI 10.1016/S1297-319X(03)00088-5
   Collison LW, 2008, IMMUNOL REV, V226, P248, DOI 10.1111/j.1600-065X.2008.00704.x
   Collison LW, 2007, NATURE, V450, P566, DOI 10.1038/nature06306
   Collison LW, 2012, NAT IMMUNOL, V13, P290, DOI 10.1038/ni.2227
   Collison LW, 2010, NAT IMMUNOL, V11, P1093, DOI 10.1038/ni.1952
   Dantas AT, 2015, CLIN RHEUMATOL, V34, P1621, DOI 10.1007/s10067-015-3006-y
   Davis Christopher J, 2017, Neurobiol Sleep Circadian Rhythms, V3, P1, DOI 10.1016/j.nbscr.2016.11.005
   De Sousa R.J., 2017, CYTOKINE, pS1043
   Devergne O, 1996, J VIROL, V70, P1143
   Dinarello C, 2010, NAT IMMUNOL, V11, P973, DOI 10.1038/ni1110-973
   Dinarello CA, 2016, EUR J IMMUNOL, V46, P1067, DOI 10.1002/eji.201545828
   Du WX, 2016, CLIN CHIM ACTA, V462, P90, DOI 10.1016/j.cca.2016.09.005
   Duque GA, 2014, FRONT IMMUNOL, V5, P1, DOI 10.3389/fimmu.2014.00491
   Egwuagu CE, 2015, CYTOKINE GROWTH F R, V26, P587, DOI 10.1016/j.cytogfr.2015.07.013
   Ellisdon M.A., 2017, SCI IMMUNOL, V10, P2
   Faffe DS, 2005, J ALLERGY CLIN IMMUN, V115, P514, DOI 10.1016/j.jaci.2004.11.033
   Gao WT, 2003, J IMMUNOL, V170, P107, DOI 10.4049/jimmunol.170.1.107
   Garlanda C, 2013, IMMUNITY, V39, P1003, DOI 10.1016/j.immuni.2013.11.010
   Hansson GK, 2005, NEW ENGL J MED, V352, P1685, DOI 10.1056/NEJMra043430
   Hasegawa H, 2016, FRONT IMMUNOL, V7, DOI 10.3389/fimmu.2016.00479
   Hu DJ, 2017, INFLAMMATION, V40, P697, DOI 10.1007/s10753-016-0480-6
   Jewett KA, 2015, EUR J NEUROSCI, V42, P2078, DOI 10.1111/ejn.12968
   Jiang SY, 2016, CELL PHYSIOL BIOCHEM, V40, P1105, DOI 10.1159/000453165
   Kaabachi W, 2017, IMMUNOL LETT, V185, P52, DOI 10.1016/j.imlet.2017.03.012
   Kalra SS, 2012, ANN MED, V44, pS85, DOI 10.3109/07853890.2012.660498
   Kanai K, 2017, J IMMUNOL, V198, P119, DOI 10.4049/jimmunol.1600506
   Kochetkova I, 2010, J IMMUNOL, V184, P7144, DOI 10.4049/jimmunol.0902739
   Kopf M, 2010, NAT REV DRUG DISCOV, V9, P703, DOI 10.1038/nrd2805
   KRUEGER JM, 1984, AM J PHYSIOL, V246, pR994
   Kumar S, 2002, CYTOKINE, V18, P61, DOI 10.1006/cyto.2002.0873
   Li F., 2017, EUR J INFLAMM, P1
   Li HY, 2010, BLOOD, V116, P210, DOI 10.1182/blood-2009-11-255026
   Li X., 2012, PLOS ONE, V7
   Li Y., 2014, MEDIAT INFLAMM, V2014
   Liao KL, 2014, PLOS ONE, V9, DOI 10.1371/journal.pone.0110126
   Lin Y., 2012, PLOS ONE
   Liu CH, 2017, OPEN FORUM INFECT DI, V4, DOI 10.1093/ofid/ofx028
   LODISH H, 2000, MOL BIOL CELL
   Long J, 2016, ONCOTARGET, V7, P45678, DOI 10.18632/oncotarget.10141
   Luo C., 2017, ONCOGENE, P1
   Madhavan MV, 2014, J AM COLL CARDIOL, V63, P1703, DOI 10.1016/j.jacc.2014.01.017
   Mao HT, 2013, HUM IMMUNOL, V74, P872, DOI 10.1016/j.humimm.2013.04.010
   McCarthy Derrick P, 2012, Methods Mol Biol, V900, P381, DOI 10.1007/978-1-60761-720-4_19
   McNamee EN, 2011, P NATL ACAD SCI USA, V108, P16711, DOI 10.1073/pnas.1111982108
   Moraga I, 2014, ADV IMMUNOL, V121, P1, DOI 10.1016/B978-0-12-800100-4.00001-5
   Niedbala W, 2007, EUR J IMMUNOL, V37, P3021, DOI 10.1002/eji.2007378101
   Ning XW, 2015, TOHOKU J EXP MED, V237, P77, DOI 10.1620/tjem.237.77
   Nishikawa H, 2014, CURR OPIN IMMUNOL, V27, P1, DOI 10.1016/j.coi.2013.12.005
   Nishino R, 2011, CLIN CANCER RES, V17, P6272, DOI 10.1158/1078-0432.CCR-11-0060
   Nold MF, 2010, NAT IMMUNOL, V11, P1014, DOI 10.1038/ni.1944
   Nold-Petry CA, 2015, NAT IMMUNOL, V16, P354, DOI 10.1038/ni.3103
   Nold-Petry CA, 2009, J BIOL CHEM, V284, P25900, DOI 10.1074/jbc.M109.004184
   Olson BM, 2013, FRONT IMMUNOL, V4, DOI 10.3389/fimmu.2013.00315
   Quirk S, 2014, EXPERT REV CLIN IMMU, V10, P1703, DOI 10.1586/1744666X.2014.971014
   Rider P., 2016, INT J CELL BIOL, V2016, P1
   Samanta D, 2012, FRONT BIOSCI-LANDMRK, V17, P1281, DOI 10.2741/3986
   Sanchez P.R., 2017, MEDIAT INFLAMM, V2017
   Santamaria P., 2000, MADAME CURIE BIOSCIE
   Sawant DV, 2015, J INTERF CYTOK RES, V35, P499, DOI 10.1089/jir.2015.0015
   Schmitt EG, 2012, J IMMUNOL, V189, P5638, DOI 10.4049/jimmunol.1200936
   Sha XJ, 2015, J BIOL CHEM, V290, P19307, DOI 10.1074/jbc.M115.663286
   Shams R., 2017, SCI J IMMUNOL IMMUNO, V2, P11
   Shen P, 2014, NATURE, V507, P366, DOI 10.1038/nature12979
   Shi YG, 2003, CELL, V113, P685, DOI 10.1016/S0092-8674(03)00432-X
   Shi YY, 2015, VIRAL IMMUNOL, V28, P93, DOI 10.1089/vim.2014.0058
   Silver JS, 2010, J LEUKOCYTE BIOL, V88, P1145, DOI 10.1189/jlb.0410217
   Singh K, 2015, SCI REP-UK, V5, DOI 10.1038/srep12633
   Song M, 2016, ADV EXP MED BIOL, V941, P213, DOI 10.1007/978-94-024-0921-5_10
   Suzuki M, 2017, ALLERGOL INT, V66, P351, DOI 10.1016/j.alit.2016.08.014
   Taylor SL, 2002, GENOMICS, V79, P726, DOI 10.1006/geno.2002.6752
   Tomcik M, 2015, RHEUMATOLOGY, V54, P2273, DOI 10.1093/rheumatology/kev260
   Tumis ME, 2016, IMMUNITY, V44, P316, DOI 10.1016/j.immuni.2016.01.013
   van de Veerdonk FL, 2013, FRONT IMMUNOL, V4, DOI 10.3389/fimmu.2013.00167
   Venkatesha SH, 2015, INT J MOL SCI, V16, P887, DOI 10.3390/ijms16010887
   Villarino AV, 2004, J IMMUNOL, V173, P715, DOI 10.4049/jimmunol.173.2.715
   Wang RX, 2014, NAT MED, V20, P633, DOI 10.1038/nm.3554
   Wang WQ, 2015, ACTA PHARMACOL SIN, V36, P528, DOI 10.1038/aps.2015.3
   Wang ZH, 2013, J IMMUNOL, V190, P2415, DOI 10.4049/jimmunol.1202535
   Warrington Richard, 2011, Allergy Asthma Clin Immunol, V7 Suppl 1, pS1, DOI 10.1186/1710-1492-7-S1-S1
   Wu CY, 2000, J IMMUNOL, V165, P6221, DOI 10.4049/jimmunol.165.11.6221
   Xinyuan L., 2017, CYTOKINE, V6
   Xu DY, 2015, INT J CLIN EXP PATHO, V8, P5247
   Xu S, 2015, SCI REP-UK, V5, DOI 10.1038/srep14478
   YAMAMURA M, 1991, SCIENCE, V254, P277, DOI 10.1126/science.1925582
   Yang DG, 2014, FUTURE MICROBIOL, V9, P43, DOI 10.2217/fmb.13.140
   Ye L, 2015, J IMMUNOL, V194, P5110, DOI 10.4049/jimmunol.1401810
   Yilmaz Hakki, 2016, Endocr Regul, V50, P55, DOI 10.1515/enr-2016-0009
   Yoshimoto T, 2013, CYTOKINE FRONTIERS R
   Zeng JC, 2013, INT J CLIN EXP PATHO, V6, P1806
   Zhang J, 2017, ONCOTARGET, V8, P71563, DOI 10.18632/oncotarget.17751
   Zhang YQ, 2015, WSPOLCZESNA ONKOL, V19, P120, DOI 10.5114/wo.2014.44754
   Zhao JJ, 2014, SCI REP-UK, V4, DOI 10.1038/srep05177
NR 112
TC 0
Z9 0
U1 1
U2 2
PU MDPI
PI BASEL
PA ST ALBAN-ANLAGE 66, CH-4052 BASEL, SWITZERLAND
SN 1422-0067
J9 INT J MOL SCI
JI Int. J. Mol. Sci.
PD APR
PY 2018
VL 19
IS 4
AR 1149
DI 10.3390/ijms19041149
PG 28
WC Biochemistry & Molecular Biology; Chemistry, Multidisciplinary
SC Biochemistry & Molecular Biology; Chemistry
GA GJ0XU
UT WOS:000434978700228
PM 29641433
OA DOAJ Gold
DA 2019-02-27
ER

PT J
AU He, D
   Liu, M
   Liu, B
AF He, Di
   Liu, Min
   Liu, Bo
TI Interleukin-35 as a New Biomarker of Renal Involvement in Lupus
   Nephritis Patients
SO TOHOKU JOURNAL OF EXPERIMENTAL MEDICINE
LA English
DT Article
DE biomarker; cytokines; interleukin-35; lupus nephritis; systemic lupus
   erythematosus
ID REGULATORY T-CELLS; ERYTHEMATOSUS DISEASE-ACTIVITY; ACUTE KIDNEY INJURY;
   CREATININE CLEARANCE; INDUCED ARTHRITIS; CYTOKINE IL-35; EXPRESSION;
   CLASSIFICATION; (IL)-35; IL-17
[truncated: 2,568,019 more chars]
